# Supplementary material for: Mycobacterium tuberculosis VadK is required for the regulation of the methylcitrate cycle and virulence
Source: EMBO Rep. 2026 Jun 11;27(14):4100–23. doi: 10.1038/s44319-026-00818-0 (PMC13400623; doi:10.1038/s44319-026-00818-0)
Supplement: Supplementary file 3 — Dataset EV1 [file 44319_2026_818_MOESM3_ESM.xlsx]

## Sheet: Readme
	Mtb strains were grown in standard 7H9 until mid-log phase (OD600= 0.6 - 0.8) before being spiked with 20 mM sodium propionate.
	Using DESeq2, a comparison of gene expression was performed.
	Genes with < 0.01 padj value and absolute log2 fold change > 1.2 were called as differentially expressed genes for each comparison.

## Sheet: All genes DEG analysis
						WT with Propionate	WT with Propionate	WT with Propionate	KO with Propionate	KO with Propionate	KO with Propionate
ID	Gene	Product	log2FoldChange	pvalue (red < 0.001)	padj (red < 0.001)	2-JANE01	2-JANE02	2-JANE03	1-JANE01	4-JANE02	4-JANE03
Rv0001	dnaA	Chromosomal replication initiator protein DnaA	-0.502792	0.208606	0.573195	2006.94	1309.53	1213.23	1589.31	821.339	788.905
Rv0002	dnaN	DNA polymerase III (beta chain) DnaN (DNA nucleotidyltransferase)	-0.383831	0.0412485	0.22342	4277.83	3402.48	3311.49	3136.46	2642.77	2642.79
Rv0003	recF	DNA replication and repair protein RecF (single-strand DNA binding protein)	0.0868994	0.78801	0.960259	273.901	467.248	448.212	314.067	488.489	463.115
Rv0004	Rv0004	Conserved hypothetical protein	0.267856	0.468525	0.809681	154.38	290.713	306.008	219.215	339.014	349.941
Rv0005	gyrB	DNA gyrase (subunit B) GyrB (DNA topoisomerase (ATP-hydrolysing)) (DNA topoisomerase II) (type II DNA topoisomerase)	0.428117	0.352937	0.726073	21902.1	11961.4	11652.3	31883.1	14938.2	14417.6
Rv0006	gyrA	DNA gyrase (subunit A) GyrA (DNA topoisomerase (ATP-hydrolysing)) (DNA topoisomerase II) (type II DNA topoisomerase)	0.530101	0.137376	0.456468	13311.6	8753.88	8520.83	20724.2	11931.8	11509.7
Rv0007	Rv0007	Possible conserved membrane protein	0.596055	3.2421e-06	0.000109776	1805.25	1964.73	2114.46	3087.98	2835.39	2994.15
Rv0008c	Rv0008c	Possible membrane protein	-0.828983	0.046213	0.240429	1180.26	630.61	726.02	701.909	349.801	378.826
Rv0009	ppiA	Probable iron-regulated peptidyl-prolyl cis-trans isomerase A PpiA (PPIase A) (rotamase A)	-0.579807	0.398073	0.76742	19758.2	6595.05	6519.78	13722	4206.09	4066.7
Rv0010c	Rv0010c	Probable conserved membrane protein	0.00029334	0.998831	0.999702	435.751	381.176	339.609	442.645	365.211	348.52
Rv0011c	Rv0011c	Probable conserved transmembrane protein	-0.21257	0.75284	0.950408	3530.83	1464.1	1381.84	3572.78	1010.11	921.495
Rv0012	Rv0012	Probable conserved membrane protein	-0.100688	0.819314	0.968879	6653.29	2919.42	3271.29	5497.24	3132.03	3346.46
Rv0013	trpG	Possible anthranilate synthase component II TrpG (glutamine amidotransferase)	-0.709952	0.000131393	0.0025467	1618.5	1192.71	1296.04	870.536	792.061	842.888
Rv0014c	pknB	Transmembrane serine/threonine-protein kinase B PknB (protein kinase B) (STPK B)	0.182073	0.612724	0.898965	2109.03	1359.59	1321.84	2539.94	1445.43	1449.01
Rv0015c	pknA	Transmembrane serine/threonine-protein kinase A PknA (protein kinase A) (STPK A)	0.48353	0.269176	0.651758	627.481	1399.11	1419.64	1045.49	1805.25	1971.79
Rv0016c	pbpA	Probable penicillin-binding protein PbpA	0.0300389	0.84586	0.973885	1561.23	1638	1578.04	1863.33	1537.89	1490.68
Rv0017c	rodA	Probable cell division protein RodA	-0.00598297	0.990346	0.998068	1827.66	945.036	915.625	1975.04	852.159	846.203
Rv0018c	pstP	Phosphoserine/threonine phosphatase PstP	0.368468	0.00140424	0.0178227	1608.54	1431.61	1470.64	2004.55	1874.6	1933.91
Rv0019c	fhaB	Conserved protein with FHA domain, FhaB	0.333406	0.36848	0.743091	562.741	1075.9	1069.23	809.409	1295.19	1311.21
Rv0020c	fhaA	Conserved protein with FHA domain, FhaA	-0.102455	0.653079	0.91588	18508.2	13321.9	13771	16491.7	13002.7	12977.6
Rv0021c	Rv0021c	Conserved hypothetical protein	-0.337887	0.323984	0.702823	577.681	953.819	988.227	465.832	768.176	759.546
Rv0022c	whiB5	Probable transcriptional regulatory protein WhiB-like WhiB5	-0.609155	0.159642	0.491975	52.2901	27.2269	27.6007	16.8627	24.6556	23.2031
Rv0023	Rv0023	Possible transcriptional regulatory protein	-0.203974	0.450626	0.804648	405.871	440.022	511.814	280.342	431.473	462.168
Rv0024	Rv0024	Putative secreted protein P60-related protein	0.218656	0.617689	0.900935	273.901	587.574	601.816	356.224	657.996	690.884
Rv0025	Rv0025	Conserved hypothetical protein	-0.340323	0.0941393	0.375607	938.732	860.721	825.022	548.037	753.537	758.126
Rv0026	Rv0026	Conserved hypothetical protein	0.12563	0.691011	0.929225	547.801	773.771	746.42	505.881	909.945	839.1
Rv0027	Rv0027	Conserved hypothetical protein	-0.557663	0.516653	0.848965	4648.84	1304.26	1362.64	3705.57	632.57	633.587
Rv0028	Rv0028	Conserved hypothetical protein	-0.211055	0.566005	0.877297	1518.9	1262.98	1195.23	1728.43	896.077	816.844
Rv0029	Rv0029	Conserved hypothetical protein	0.133803	0.513765	0.84678	1147.89	1182.17	1212.03	1015.98	1420.78	1440.96
Rv0030	Rv0030	Conserved hypothetical protein	0.0400327	0.922102	0.98738	107.07	209.911	206.406	113.823	218.048	207.407
Rv0032	bioF2	Possible 8-amino-7-oxononanoate synthase BioF2 (AONS) (8-amino-7-ketopelargonate synthase) (7-keto-8-amino-pelargonic acid synthetase) (7-KAP synthetase) (L-alanine--pimelyl CoA ligase)	-0.329046	0.0805042	0.340079	371.011	316.183	313.808	305.636	244.244	249.078
Rv0033	acpA	Probable acyl carrier protein AcpA (ACP)	-0.748658	0.107031	0.401136	34.8601	21.9572	30.6008	27.4019	13.8688	13.7324
Rv0034	Rv0034	Conserved hypothetical protein	-0.383944	0.389726	0.759346	29.8801	43.036	61.2017	21.0784	44.6883	36.9355
Rv0035	fadD34	Probable fatty-acid-CoA ligase FadD34 (fatty-acid-CoA synthetase) (fatty-acid-CoA synthase)	-0.122386	0.351397	0.72526	647.401	611.287	654.618	630.243	556.292	577.71
Rv0036c	Rv0036c	Conserved protein	-0.288111	0.228569	0.59971	4350.04	2842.14	3148.89	3134.35	2576.51	2753.12
Rv0037c	Rv0037c	Probable conserved integral membrane protein	0.332841	0.485931	0.82604	532.861	1067.12	1117.83	592.302	1406.14	1425.81
Rv0038	Rv0038	Conserved protein	-0.0172922	0.959759	0.991341	1317.21	2249.29	2365.86	1420.68	2264.46	2178.72
Rv0039c	Rv0039c	Possible conserved transmembrane protein	-0.0941968	0.831404	0.97086	1561.23	2650.67	2802.68	1152.99	2684.38	2732.76
Rv0040c	mtc28	Secreted proline rich protein Mtc28 (proline rich 28 kDa antigen)	-0.803674	0.000585442	0.00880167	33575.2	22372.6	22485.6	15423	14645.4	14859
Rv0041	leuS	Probable leucyl-tRNA synthetase LeuS (leucine--tRNA ligase) (LEURS)	0.0169106	0.869242	0.978969	5104.51	4735.72	4592.52	4864.88	4957.32	4767.05
Rv0042c	Rv0042c	Possible transcriptional regulatory protein (probably MarR-family)	-0.611559	0.130417	0.446853	4867.96	3104.74	3199.89	3703.47	1804.48	1807.95
Rv0043c	Rv0043c	Probable transcriptional regulatory protein (probably GntR-family)	0.182424	0.567911	0.878911	896.402	720.195	637.817	1180.39	708.848	671.469
Rv0044c	Rv0044c	Possible oxidoreductase	-0.323453	0.393345	0.762769	1810.23	905.514	1027.23	1294.21	795.913	899.239
Rv0045c	Rv0045c	Possible hydrolase	0.700675	0.0108551	0.0872383	779.372	990.707	963.626	1051.81	1708.17	1682.46
Rv0046c	ino1	myo-inositol-1-phosphate synthase Ino1 (inositol 1-phosphate synthetase) (D-glucose 6-phosphate cycloaldolase) (glucose 6-phosphate cyclase) (glucocycloaldolase)	0.0218622	0.9511	0.991341	29563.8	17665.9	17923.7	29969.2	18038.6	18139.1
Rv0047c	Rv0047c	Conserved protein	0.196311	0.662948	0.918538	6937.16	4033.97	4161.71	9158.55	4069.71	4111.21
Rv0048c	Rv0048c	Possible membrane protein	0.122356	0.595923	0.892928	1446.69	2006.88	1991.45	1654.65	2165.07	2111.01
Rv0049	Rv0049	Conserved hypothetical protein	0.377154	0.000652238	0.00958717	3710.11	4102.48	4158.11	5372.87	5068.27	5129.78
Rv0050	ponA1	Probable bifunctional penicillin-binding protein 1A/1B PonA1 (murein polymerase) (PBP1): penicillin-insensitive transglycosylase (peptidoglycan TGASE) + penicillin-sensitive transpeptidase (DD-transpeptidase)	0.465532	0.160537	0.492065	4676.23	3283.04	3186.69	7090.76	4219.19	4079.96
Rv0051	Rv0051	Probable conserved transmembrane protein	0.798532	0.0125894	0.0987165	537.841	796.606	805.822	855.781	1427.71	1442.85
Rv0052	Rv0052	Conserved protein	0.876644	0.000476436	0.00738756	107.07	137.013	137.404	183.382	265.818	253.814
Rv0053	rpsF	30S ribosomal protein S6 RpsF	-0.0142253	0.976011	0.995909	2806.24	1432.49	1510.24	2986.8	1312.91	1393.13
Rv0054	ssb	Single-strand binding protein Ssb (helix-destabilizing protein)	-0.0729236	0.802484	0.962065	3722.56	2688.44	2763.67	3838.37	2456.31	2429.7
Rv0055	rpsR1	30S ribosomal protein S18-1 RpsR1	-0.267771	0.530457	0.858394	1426.77	1135.62	1235.43	1719.99	703.455	736.817
Rv0056	rplI	50S ribosomal protein L9 RplI	0.159018	0.706884	0.934087	3451.15	1885.68	1842.05	3899.5	2115.76	1998.78
Rv0057	Rv0057	Hypothetical protein	-0.537799	0.0576172	0.27251	694.712	555.955	517.214	533.282	366.752	322.002
Rv0058	dnaB	Probable replicative DNA helicase DnaB	0.135609	0.178663	0.529163	2034.33	1897.1	1857.05	2107.84	2118.84	2117.64
Rv0059	Rv0059	Hypothetical protein	-0.503789	0.375825	0.751059	134.46	535.755	481.213	177.058	311.277	324.843
Rv0060	Rv0060	Conserved hypothetical protein	-0.0341845	0.957824	0.991341	5562.67	2183.42	2060.46	5895.62	1866.89	1814.58
Rv0061c	Rv0061c	Hypothetical protein	0.504128	0.258242	0.637209	2587.12	1482.55	1477.24	4080.77	1865.35	1919.7
Rv0062	celA1	Possible cellulase CelA1 (endoglucanase) (endo-1,4-beta-glucanase) (FI-cmcase) (carboxymethyl cellulase)	-0.671671	0.00843909	0.0730157	2114.01	1327.09	1623.64	1218.33	951.552	1008.62
Rv0063	Rv0063	Possible oxidoreductase	-0.559902	0.0133264	0.102219	5298.73	3556.18	3760.9	3005.77	2670.51	2875.29
Rv0063a	Rv0063a		0.390999	0.546938	0.867449	126.99	445.291	448.812	179.166	572.472	589.075
Rv0064	Rv0064	Probable conserved transmembrane protein	0.655116	0.128924	0.444822	14317.5	6626.67	6712.98	19670.3	11907.1	11968.1
Rv0064A	vapB1	Possible antitoxin VapB1	0.182808	0.414562	0.777599	89.6402	118.569	103.803	132.794	120.967	109.86
Rv0065	vapC1	Possible toxin VapC1	0.631103	0.183386	0.538636	388.441	853.695	814.822	577.547	1322.16	1288.96
Rv0066c	icd2	Probable isocitrate dehydrogenase [NADP] Icd2 (oxalosuccinate decarboxylase) (IDH) (NADP+-specific ICDH) (IDP)	0.00352573	0.995658	0.998923	27056.4	9225.52	9287.65	27130	9379.91	9170.43
Rv0067c	Rv0067c	Possible transcriptional regulatory protein (possibly TetR-family)	-0.100492	0.578988	0.884823	363.541	463.735	418.211	347.793	408.358	406.765
Rv0068	Rv0068	Probable oxidoreductase	-1.10338	0.0262092	0.164233	1319.7	671.889	690.619	676.615	273.523	301.167
Rv0069c	sdaA	Probable L-serine dehydratase SdaA (L-serine deaminase) (SDH) (L-SD)	-0.321921	0.041511	0.223617	288.841	264.364	282.008	229.754	231.146	208.354
Rv0070c	glyA2	Serine hydroxymethyltransferase GlyA2 (serine methylase 2) (SHMT 2)	-0.35043	0.427275	0.789641	470.611	244.164	245.407	370.979	190.31	192.254
Rv0071	Rv0071	Possible maturase	0.0420977	0.875143	0.980257	194.22	259.095	289.208	200.244	278.146	287.434
Rv0072	Rv0072	Probable glutamine-transport transmembrane protein ABC transporter	-0.678643	0.00483667	0.0484157	2425.27	2954.56	2965.28	1313.18	1938.55	1956.64
Rv0073	Rv0073	Probable glutamine-transport ATP-binding protein ABC transporter	-0.566503	0.00667645	0.0611081	2114.01	2659.45	2604.67	1367.99	1759.79	1851.04
Rv0074	Rv0074	Conserved protein	-0.424763	0.0077815	0.0689867	831.662	884.435	856.223	548.037	664.931	694.199
Rv0075	Rv0075	Probable aminotransferase	0.00779707	0.961667	0.991766	535.351	631.488	588.016	522.743	620.242	619.854
Rv0076c	Rv0076c	Probable membrane protein	-0.0300568	0.877734	0.980592	517.921	659.593	581.416	651.321	580.177	504.786
Rv0077c	Rv0077c	Probable oxidoreductase	0.461339	0.150373	0.477184	3371.47	1963.85	2028.65	4171.41	2964.06	2996.04
Rv0078	Rv0078	Probable transcriptional regulatory protein	0.436352	0.0629842	0.28824	122.01	136.134	163.204	164.411	189.54	218.299
Rv0078A	Rv0078A	Hypothetical protein	0.239596	0.531015	0.858394	3383.92	1821.57	1849.25	3730.87	2373.87	2220.87
Rv0078B	Rv0078B	Conserved protein	-0.0840091	0.604482	0.896183	1008.45	1120.69	1046.43	1140.34	968.503	901.606
Rv0079	Rv0079	Unknown protein	-0.0396266	0.935984	0.98738	3224.56	2222.07	2223.66	4312.63	1554.84	1598.65
Rv0080	Rv0080	Conserved hypothetical protein	0.248975	0.329791	0.707154	366.031	466.37	484.213	663.968	449.965	465.956
Rv0081	Rv0081	Probable transcriptional regulatory protein	-0.876145	0.199507	0.562945	62.2501	183.562	166.805	21.0784	103.245	98.9683
Rv0082	Rv0082	Probable oxidoreductase	-0.673029	0.275283	0.657387	84.6602	229.233	265.807	48.4802	147.934	166.21
Rv0083	Rv0083	Probable oxidoreductase	-0.325717	0.540023	0.863329	353.581	602.505	638.417	166.519	533.948	569.66
Rv0084	hycD	Possible formate hydrogenlyase HycD (FHL)	0.210143	0.658157	0.918538	253.981	468.127	492.613	233.97	614.078	557.348
Rv0085	hycP	Possible hydrogenase HycP	-0.231821	0.590516	0.891725	124.5	187.953	212.406	77.9899	187.228	179.942
Rv0086	hycQ	Possible hydrogenase HycQ	-0.333757	0.573175	0.880814	201.69	565.617	626.417	164.411	450.735	490.58
Rv0087	hycE	Possible formate hydrogenase HycE (FHL)	-0.0846622	0.598155	0.894518	234.061	281.93	261.007	246.617	248.097	244.816
Rv0088	Rv0088	Possible polyketide cyclase/dehydrase	0.339855	0.450481	0.804648	13441	6795.3	6924.19	17164.1	8673.38	8535.43
Rv0089	Rv0089	Possible methyltransferase/methylase	0.856616	4.22882e-08	2.22944e-06	1182.75	972.263	1075.83	2131.02	1879.99	1832.1
Rv0090	Rv0090	Possible membrane protein	-0.329725	0.0805004	0.340079	258.961	204.641	240.606	193.921	191.081	173.786
Rv0091	mtn	Probable bifunctional MTA/SAH nucleosidase Mtn: 5'-methylthioadenosine nucleosidase (methylthioadenosine methylthioribohydrolase) + S-adenosylhomocysteine nucleosidase (S-adenosyl-L-homocysteine homocysteinylribohydrolase)	0.274933	0.411504	0.776283	159.36	264.364	266.407	200.244	306.654	330.526
Rv0092	ctpA	Cation transporter P-type ATPase a CtpA	0.440617	0.204822	0.567271	1494	2534.74	2518.27	2053.03	3358.55	3477.15
Rv0093c	Rv0093c	Probable conserved membrane protein	0.32313	0.487497	0.826571	600.091	1109.28	1185.03	623.919	1502.45	1495.42
Rv0094c	Rv0094c	Conserved hypothetical protein	0.276382	0.499191	0.834941	258.961	204.641	204.606	427.891	194.933	190.834
Rv0095c	Rv0095c	Conserved hypothetical protein	-0.388055	0.201641	0.565452	249.001	182.684	163.204	196.029	133.294	126.433
Rv0096	PPE1	PPE family protein PPE1	-0.961306	0.000150081	0.00285299	119.52	163.361	154.804	92.7448	70.8848	69.6093
Rv0097	Rv0097	Possible oxidoreductase	-0.416513	0.569811	0.879121	664.831	221.328	214.206	539.606	164.114	121.698
Rv0098	fcoT	Probable fatty acyl CoA thioesterase type III FcoT	-0.17854	0.775752	0.958363	288.841	107.151	101.403	250.832	105.557	82.8682
Rv0099	fadD10	Possible fatty-acid-CoA ligase FadD10 (fatty-acid-CoA synthetase) (fatty-acid-CoA synthase)	0.414153	0.0148967	0.110717	328.681	350.436	352.81	398.381	508.522	464.536
Rv0100	Rv0100	Conserved hypothetical protein	1.17942	1.75368e-08	1.01971e-06	109.56	118.569	131.404	320.391	257.343	253.814
Rv0101	nrp	Probable peptide synthetase Nrp (peptide synthase)	0.256384	0.300139	0.682466	1867.5	2881.66	2850.68	2702.25	3224.49	3159.88
Rv0102	Rv0102	Probable conserved integral membrane protein	0.114789	0.592126	0.892544	3652.84	4241.25	4249.91	3450.53	4891.82	4803.52
Rv0103c	ctpB	Probable cation-transporter P-type ATPase B CtpB	0.282478	0.0646921	0.294353	1655.85	1999.86	2072.46	2225.87	2360.77	2393.23
Rv0104	Rv0104	Conserved hypothetical protein	0.352262	0.340389	0.714747	189.24	405.768	365.41	324.607	491.571	415.762
Rv0105c	rpmB1	50S ribosomal protein L28-1 RpmB1	-1.02986	0.00833841	0.0728349	29.8801	34.2532	40.2011	12.647	16.1802	20.8354
Rv0106	Rv0106	Conserved hypothetical protein	-1.43492	0.000475219	0.00738756	729.572	332.871	322.809	196.029	162.573	152.478
Rv0107c	ctpI	Probable cation-transporter ATPase I CtpI	0.0891187	0.685472	0.927251	2512.42	3168.86	3337.29	2626.36	3484.91	3483.31
Rv0108c	Rv0108c	Hypothetical protein	-0.660635	0.164046	0.49972	31727.6	13763.6	13176.4	17402.3	10044.1	9666.22
Rv0109	PE_PGRS1	PE-PGRS family protein PE_PGRS1	-0.171355	0.667559	0.91998	341.131	697.36	707.419	358.332	579.406	614.172
Rv0110	Rv0110	Probable conserved integral membrane protein	-0.482046	0.337408	0.714228	385.951	891.461	880.224	265.587	657.226	621.275
Rv0111	Rv0111	Possible transmembrane acyltransferase	-0.366267	0.187731	0.5442	380.971	606.018	607.816	347.793	469.997	422.391
Rv0112	gca	Possible GDP-mannose 4,6-dehydratase Gca (GDP-D-mannose dehydratase)	-0.879559	0.00432051	0.0444877	769.412	652.567	634.817	524.851	305.883	294.064
Rv0113	gmhA	Probable sedoheptulose-7-phosphate isomerase GmhA (phosphoheptose isomerase)	-0.658036	0.00900188	0.0760543	632.461	1013.54	936.625	503.773	600.98	536.039
Rv0114	gmhB	Possible D-alpha,beta-D-heptose-1,7-biphosphate phosphatase GmhB (D-glycero-D-manno-heptose 7-phosphate kinase)	-0.250112	0.304195	0.688094	79.6802	93.0984	93.0025	69.5586	87.0651	68.6622
Rv0115	hddA	Possible D-alpha-D-heptose-7-phosphate kinase HddA	0.0671038	0.752555	0.950408	109.56	151.065	146.404	143.333	140.999	150.11
Rv0115a	Rv0115a		0.721344	0.039762	0.217755	249.001	261.729	249.607	623.919	306.654	331.473
Rv0116c	ldtA	Probable L,D-transpeptidase LdtA	0.279888	0.545889	0.867449	11665.7	6057.54	6177.77	15012	7033.78	6971.35
Rv0117	oxyS	Oxidative stress response regulatory protein OxyS	-0.473282	0.0126079	0.0987165	1805.25	1636.25	1540.24	988.575	1335.25	1251.07
Rv0118c	oxcA	Probable oxalyl-CoA decarboxylase OxcA	-0.316878	0.605806	0.89709	2724.07	981.924	1056.03	2217.44	768.176	837.679
Rv0119	fadD7	Probable fatty-acid-CoA ligase FadD7 (fatty-acid-CoA synthetase) (fatty-acid-CoA synthase)	0.027869	0.873015	0.979347	1384.44	1075.9	1185.63	1346.91	1141.09	1224.08
Rv0120c	fusA2	Probable elongation factor G FusA2 (EF-G)	-0.0630132	0.853254	0.975709	6770.32	4149.9	4441.92	6620.71	3937.96	4146.73
Rv0121c	Rv0121c	Conserved protein	0.449723	0.0966367	0.379823	199.2	334.627	341.409	396.273	389.096	422.865
Rv0122	Rv0122	Hypothetical protein	-0.67268	0.0943938	0.375864	963.632	894.096	881.424	919.016	402.965	403.45
Rv0123	Rv0123	Unknown protein	0.0903773	0.674108	0.920353	1884.93	1285.81	1357.84	1618.82	1564.09	1625.16
Rv0124	PE_PGRS2	PE-PGRS family protein PE_PGRS2	0.22338	0.677281	0.923629	77.1902	235.381	266.407	143.333	251.179	284.593
Rv0125	pepA	Probable serine protease PepA (serine proteinase) (MTB32A)	-0.0438917	0.828615	0.97086	10438.1	7805.33	8587.43	9957.42	7970.69	8096.94
Rv0126	treS	Trehalose synthase TreS	0.357654	0.228142	0.599385	2997.97	2049.92	2026.25	3891.06	2554.17	2616.27
Rv0127	mak	Maltokinase Mak	0.309472	0.0619945	0.284699	1573.68	1788.19	1825.25	1861.22	2308.38	2258.75
Rv0128	Rv0128	Probable conserved transmembrane protein	-0.176969	0.439038	0.798508	1043.31	824.711	852.623	984.359	718.094	706.984
Rv0129c	fbpC	Secreted antigen 85-C FbpC (85C) (antigen 85 complex C) (AG58C) (mycolyl transferase 85C) (fibronectin-binding protein C)	-0.673648	0.287638	0.669179	155411	57431.2	58785.4	102245	34521.7	33523.3
Rv0130	htdZ	Probable 3-hydroxyl-thioester dehydratase	-0.479047	0.385666	0.755287	1431.75	562.982	648.618	1039.16	425.309	432.809
Rv0131c	fadE1	Probable acyl-CoA dehydrogenase FadE1	-0.100293	0.823928	0.970775	4337.59	2488.19	2497.27	4555.03	2031.77	2111.48
Rv0132c	fgd2	Putative F420-dependent glucose-6-phosphate dehydrogenase Fgd2	0.0730481	0.776766	0.958363	2126.46	1458.83	1530.64	2162.64	1655.01	1561.24
Rv0133	Rv0133	GCN5-related N-acetyltransferase	0.318588	0.39729	0.766284	961.142	1351.68	1460.44	919.016	1886.92	1898.87
Rv0134	ephF	Possible epoxide hydrolase EphF (epoxide hydratase) (arene-oxide hydratase)	0.920942	0.0644063	0.293729	639.931	1582.67	1590.64	1349.01	3025.7	2850.67
Rv0135c	Rv0135c	Possible transcriptional regulatory protein	0.659934	0.0120317	0.0947679	1279.86	909.027	898.224	1994.01	1444.66	1432.44
Rv0136	cyp138	Probable cytochrome P450 138 Cyp138	0.138494	0.376222	0.751059	1369.5	1084.68	1158.63	1258.38	1360.68	1340.1
Rv0137c	msrA	Probable peptide methionine sulfoxide reductase MsrA (protein-methionine-S-oxide reductase) (peptide met(O) reductase)	-0.243063	0.672593	0.920353	4252.93	1688.95	1740.65	3642.34	1380.71	1468.42
Rv0138	Rv0138	Conserved hypothetical protein	-0.644301	8.06821e-06	0.000229509	380.971	371.515	354.61	242.401	240.392	225.875
Rv0139	Rv0139	Possible oxidoreductase	-0.258088	0.0813293	0.342467	647.401	637.636	620.417	465.832	551.669	563.504
Rv0140	Rv0140	Conserved protein	0.520957	0.341647	0.714747	20027.1	9763.03	9873.27	32840.1	12280.8	11791.4
Rv0141c	Rv0141c	Unknown protein	0.564722	0.142082	0.462907	11924.6	7465.44	7153.39	18886.2	10343	10028.9
Rv0142	Rv0142	Conserved hypothetical protein	0.146574	0.695539	0.929423	699.692	1161.97	1372.84	822.056	1298.27	1462.27
Rv0143c	Rv0143c	Probable conserved transmembrane protein	-0.260908	0.422164	0.784785	1157.85	1730.22	1760.45	883.183	1502.45	1492.57
Rv0144	Rv0144	Probable transcriptional regulatory protein (possibly TetR-family)	-0.935291	0.00592973	0.0562258	11974.4	6746.12	6565.98	5404.49	3991.12	3827.09
Rv0145	Rv0145	Possible S-adenosylmethionine-dependent methyltransferase	-0.710569	2.59179e-07	1.13059e-05	20271.1	19043.9	19815.5	10650.9	12622.9	12845
Rv0146	Rv0146	Possible S-adenosylmethionine-dependent methyltransferase	-0.921576	1.30843e-06	4.7903e-05	16336.9	13277.9	13483.6	8789.67	6976.76	6990.76
Rv0147	Rv0147	Probable aldehyde dehydrogenase (NAD+) dependent	-0.378643	0.258794	0.637445	30756.5	16969.4	17971.7	20819.1	14820.3	14890.2
Rv0148	Rv0148	Probable short-chain type dehydrogenase/reductase	-0.356958	0.29221	0.672161	10794.2	6879.62	6894.79	8654.77	5224.67	5304.99
Rv0149	Rv0149	Possible quinone oxidoreductase (NADPH:quinone oxidoreductase) (zeta-crystallin)	0.485032	0.116177	0.419894	1162.83	1868.99	1815.65	1682.05	2608.1	2498.83
Rv0150c	Rv0150c	Conserved hypothetical protein	0.687244	0.147503	0.472459	54.7801	151.065	178.205	162.303	218.818	244.816
Rv0151c	PE1	PE family protein PE1	-0.28124	0.443319	0.801723	908.852	599.87	583.216	819.948	470.768	432.809
Rv0152c	PE2	PE family protein PE2	-0.471048	0.0168848	0.122052	475.591	396.986	378.01	345.685	279.687	277.964
Rv0153c	ptbB	Phosphotyrosine protein phosphatase PTPB (protein-tyrosine-phosphatase) (PTPase)	-0.119441	0.673764	0.920353	2233.53	1474.64	1535.44	2004.55	1416.16	1404.97
Rv0154c	fadE2	Probable acyl-CoA dehydrogenase FadE2	-0.256869	0.210054	0.57438	5510.38	4103.36	4192.31	4331.6	3595.86	3623.47
Rv0155	pntAa	Probable NAD(P) transhydrogenase (subunit alpha) PntAa [first part; catalytic part] (pyridine nucleotide transhydrogenase subunit alpha) (nicotinamide nucleotide transhydrogenase subunit alpha)	-0.69069	0.000813888	0.0114117	572.701	524.337	601.816	278.234	372.916	392.085
Rv0156	pntAb	Probable NAD(P) transhydrogenase (subunit alpha) PntAb [second part; integral membrane protein] (pyridine nucleotide transhydrogenase subunit alpha) (nicotinamide nucleotide transhydrogenase subunit alpha)	-0.808536	0.021814	0.145206	1070.7	590.209	531.014	484.802	382.932	381.194
Rv0157	pntB	Probable NAD(P) transhydrogenase (subunit beta) PntB [integral membrane protein] (pyridine nucleotide transhydrogenase subunit beta) (nicotinamide nucleotide transhydrogenase subunit beta)	-0.534977	0.00437894	0.0447399	1922.28	2143.9	2142.06	1169.85	1577.19	1530.93
Rv0157A	Rv0157A	Conserved protein	-0.666267	0.261341	0.639841	1466.61	3961.07	3885.7	794.654	2511.02	2561.81
Rv0158	Rv0158	Probable transcriptional regulatory protein (possibly TetR-family)	0.160748	0.309527	0.694303	1010.94	793.093	837.623	967.497	988.535	981.16
Rv0159c	PE3	PE family protein PE3	-0.283765	0.378184	0.751388	642.421	474.275	457.212	594.41	362.129	339.523
Rv0160c	PE4	PE family protein PE4	-0.371988	0.0710915	0.313024	124.5	139.648	147.604	94.8526	116.344	107.018
Rv0161	Rv0161	Possible oxidoreductase	-0.448476	0.33982	0.714747	311.251	564.738	553.215	170.735	417.604	456.959
Rv0162c	adhE1	Probable zinc-type alcohol dehydrogenase (E subunit) AdhE1	-0.0545205	0.910025	0.985516	328.681	671.011	718.819	288.773	659.537	706.511
Rv0163	Rv0163	Conserved protein	-0.0498222	0.891735	0.983266	191.73	342.532	268.207	168.627	308.965	296.905
Rv0164	TB18.5	Conserved protein TB18.5	-1.04284	0.0734817	0.318931	8239.43	3188.18	3254.49	4002.78	1572.56	1552.71
Rv0165c	mce1R	Probable transcriptional regulatory protein Mce1R (probably GntR-family)	-0.300081	0.0854393	0.356358	836.642	646.419	669.618	550.145	596.357	588.601
Rv0166	fadD5	Probable fatty-acid-CoA ligase FadD5 (fatty-acid-CoA synthetase) (fatty-acid-CoA synthase)	-0.456391	0.0847865	0.354382	642.421	537.511	528.014	545.929	357.506	347.099
Rv0167	yrbE1A	Conserved integral membrane protein YrbE1A	-0.362714	0.549421	0.868277	3620.47	1383.3	1338.04	2832.93	1058.65	1040.82
Rv0168	yrbE1B	Conserved integral membrane protein YrbE1B	-0.263504	0.2813	0.661303	485.551	601.626	555.015	341.469	499.276	522.307
Rv0169	mce1A	Mce-family protein Mce1A	0.00251693	0.988906	0.998068	1705.65	1321.82	1348.84	1587.2	1369.16	1420.6
Rv0170	mce1B	Mce-family protein Mce1B	0.147233	0.55542	0.872847	844.112	768.501	714.019	1108.72	766.635	706.984
Rv0171	mce1C	Mce-family protein Mce1C	0.210404	0.224998	0.594666	2338.12	1947.16	1960.25	2717	2304.53	2202.4
Rv0172	mce1D	Mce-family protein Mce1D	0.0491864	0.827437	0.97086	1546.29	1221.7	1159.23	1614.6	1252.04	1195.67
Rv0173	lprK	Possible Mce-family lipoprotein LprK (Mce-family lipoprotein Mce1E)	0.183512	0.76663	0.955026	1932.24	714.047	688.819	2185.83	827.503	772.805
Rv0174	mce1F	Mce-family protein Mce1F	-0.03736	0.880909	0.981988	4340.08	3530.71	3299.49	4561.36	3266.1	3059.49
Rv0175	Rv0175	Probable conserved Mce associated membrane protein	0.457266	0.253523	0.633648	986.042	1818.93	1863.05	1346.91	2545.69	2519.19
Rv0176	Rv0176	Probable conserved Mce associated transmembrane protein	0.241439	0.076981	0.329141	557.761	635.88	589.216	752.497	691.127	678.572
Rv0177	Rv0177	Probable conserved Mce associated protein	0.0636156	0.888249	0.982688	1339.62	779.04	735.62	1555.58	728.11	699.881
Rv0178	Rv0178	Probable conserved Mce associated membrane protein	-0.168381	0.629015	0.907048	3115	1892.71	1870.85	2731.75	1695.07	1693.35
Rv0179c	lprO	Possible lipoprotein LprO	-0.261801	0.201374	0.565106	12796.1	9575.08	9527.66	9900.5	8362.1	8338.44
Rv0180c	Rv0180c	Probable conserved transmembrane protein	0.0608392	0.817513	0.967508	3438.7	2660.33	2712.67	3952.19	2636.61	2604.9
Rv0181c	Rv0181c	Conserved hypothetical protein	0.557785	0.000237132	0.00420457	490.531	453.196	417.011	720.88	642.586	634.534
Rv0182c	sigG	Probable alternative RNA polymerase sigma factor SigG (RNA polymerase ECF type sigma factor)	0.347369	0.252489	0.633648	2485.03	1578.28	1543.24	2950.97	2071.84	2104.38
Rv0183	Rv0183	Possible lysophospholipase	-0.224457	0.256807	0.635427	2739.01	2698.1	2772.07	1857	2521.8	2636.63
Rv0184	Rv0184	Conserved hypothetical protein	-0.720544	0.0721968	0.315781	2923.27	1418.43	1573.84	1604.06	973.896	1011.94
Rv0185	Rv0185	Conserved hypothetical protein	-0.23873	0.0691346	0.306799	552.781	513.798	574.216	474.263	455.358	463.115
Rv0186	bglS	Probable beta-glucosidase BglS (gentiobiase) (cellobiase) (beta-D-glucoside glucohydrolase)	0.168398	0.466109	0.808931	1479.06	2233.48	2162.46	2019.31	2300.68	2291.42
Rv0186A	mymT	Metallothionein, MymT	-0.427209	0.0419856	0.224643	1426.77	1632.73	1668.05	1435.44	1063.27	1031.35
Rv0187	Rv0187	Probable O-methyltransferase	-0.350593	0.0938203	0.374949	2358.04	1952.43	1978.25	1983.47	1480.11	1472.69
Rv0188	Rv0188	Probable conserved transmembrane protein	0.286013	0.13267	0.448542	21130.2	20438.6	21407.4	20589.3	28109.7	28074.3
Rv0189c	ilvD	Probable dihydroxy-acid dehydratase IlvD (dad)	0.0833754	0.625462	0.905557	9847.97	7490.91	7940.01	8631.59	8815.92	9318.18
Rv0190	Rv0190	Conserved protein	0.427966	0.255749	0.63446	3082.63	1702.12	1755.05	3981.7	2393.9	2418.33
Rv0191	Rv0191	Probable conserved integral membrane protein	0.277972	0.209626	0.574002	637.441	716.682	681.618	632.351	897.618	931.912
Rv0192	Rv0192	Conserved hypothetical protein	-0.252572	0.328065	0.706904	4646.35	3060.83	3300.09	3623.37	2689.77	2923.59
Rv0193c	Rv0193c	Hypothetical protein	-0.646643	0.34301	0.717219	2995.48	820.32	819.022	1677.84	647.209	635.481
Rv0194	Rv0194	Probable transmembrane multidrug efflux pump	-0.37945	0.141732	0.462907	1135.44	840.52	816.022	883.183	609.455	654.422
Rv0195	Rv0195	Possible two component transcriptional regulatory protein (probably LuxR-family)	-0.00805089	0.988403	0.998068	9.96002	42.1578	46.8013	31.6175	40.0653	31.2532
Rv0196	Rv0196	Possible transcriptional regulatory protein	-0.343716	0.339564	0.714747	44.8201	64.9932	49.8013	27.4019	52.3931	43.565
Rv0197	Rv0197	Possible oxidoreductase	-0.259597	0.07158	0.314183	478.081	475.153	505.214	446.861	382.162	399.188
Rv0198c	zmp1	Probable zinc metalloprotease Zmp1	-0.0290651	0.951582	0.991341	10435.6	4727.82	4630.93	9550.6	4892.59	4954.57
Rv0199	Rv0199	Probable conserved membrane protein	-0.160561	0.626361	0.905864	2151.36	1140.02	1159.23	1450.19	1255.89	1268.59
Rv0200	Rv0200	Possible conserved transmembrane protein	0.179554	0.227135	0.598728	634.951	749.178	783.021	817.84	845.995	805.006
Rv0201c	Rv0201c	Conserved protein	0.0384997	0.923002	0.98738	1269.9	774.649	861.023	1486.02	784.356	715.508
Rv0202c	mmpL11	Probable conserved transmembrane transport protein MmpL11	0.709142	0.130153	0.446335	1738.02	3730.08	3753.7	2790.77	6120.75	6168.24
Rv0203	Rv0203	Possible exported protein	-0.2517	0.0977915	0.382171	654.871	750.057	757.22	550.145	626.406	639.269
Rv0204c	Rv0204c	Probable conserved transmembrane protein	0.195427	0.537897	0.861526	1259.94	1724.95	1750.25	1203.57	2058.74	2158.36
Rv0205	Rv0205	Probable conserved transmembrane protein	0.074175	0.724014	0.940954	505.471	519.946	557.415	436.322	627.177	596.178
Rv0206c	mmpL3	Possible conserved transmembrane transport protein MmpL3	-0.304595	0.343896	0.717369	23196.9	13962.1	14062.6	17431.8	11917.1	12122
Rv0207c	Rv0207c	Conserved hypothetical protein	-0.107429	0.76364	0.95461	4290.28	6582.76	6565.98	3399.94	6471.32	6315.03
Rv0208c	Rv0208c	Hypothetical methlytransferase (methylase)	-1.15805	0.00359828	0.0382463	9678.65	4586.41	4540.92	3452.63	2447.07	2526.77
Rv0209	Rv0209	Hypothetical protein	0.0752891	0.888368	0.982688	410.851	897.609	895.824	339.362	997.011	985.895
Rv0210	Rv0210	Hypothetical protein	0.122863	0.798257	0.961409	321.211	721.952	778.821	377.303	817.487	790.8
Rv0211	pckA	Probable iron-regulated phosphoenolpyruvate carboxykinase [GTP] PckA (phosphoenolpyruvate carboxylase) (PEPCK)(pep carboxykinase)	-0.67398	0.0294311	0.179177	211700	126039	123353	114399	88335.6	86265.3
Rv0212c	nadR	Possible transcriptional regulatory protein NadR (probably AsnC-family)	-0.0843326	0.54202	0.864336	1551.27	1335	1352.44	1391.17	1246.65	1352.88
Rv0213c	Rv0213c	Possible methyltransferase (methylase)	0.122788	0.703777	0.932334	702.182	469.005	453.612	782.007	486.948	499.103
Rv0214	fadD4	Probable fatty-acid-CoA ligase FadD4 (fatty-acid-CoA synthetase) (fatty-acid-CoA synthase)	0.111776	0.73122	0.943926	951.182	606.896	566.415	980.144	635.652	676.678
Rv0216	Rv0216	Double hotdog hydratase	0.0377276	0.908817	0.985516	184.26	357.463	283.208	227.646	331.31	291.223
Rv0217c	lipW	Possible esterase LipW	-0.0456243	0.765832	0.955026	398.401	376.785	415.211	408.92	351.342	397.294
Rv0218	Rv0218	Probable conserved transmembrane protein	0.0374511	0.882799	0.982688	308.761	369.759	340.209	451.077	322.064	284.593
Rv0219	Rv0219	Probable conserved transmembrane protein	-0.41955	0.307314	0.691728	107.07	57.9669	58.8016	67.4507	60.098	38.3561
Rv0220	lipC	Probable esterase LipC	-0.62107	1.48983e-05	0.000387551	20104.3	16448.6	16786.7	11884	11377	11412.6
Rv0221	Rv0221	Possible triacylglycerol synthase (diacylglycerol acyltransferase)	-0.407598	0.0245136	0.157094	3510.91	2816.67	2733.07	2510.43	2141.95	2175.41
Rv0222	echA1	Probable enoyl-CoA hydratase EchA1 (enoyl hydrase) (unsaturated acyl-CoA hydratase) (crotonase)	-0.183557	0.540181	0.863329	1523.88	2007.76	2065.26	1125.58	1875.37	1924.44
Rv0223c	Rv0223c	Probable aldehyde dehydrogenase	-0.665962	0.11464	0.416623	4305.22	2299.35	2497.87	2826.61	1431.57	1480.74
Rv0224c	Rv0224c	Possible methyltransferase (methylase)	-0.140508	0.753788	0.950408	74.7002	188.832	170.405	88.5291	151.016	155.792
Rv0225	Rv0225	Possible conserved protein	-0.213735	0.656836	0.917402	184.26	368.002	349.209	128.578	310.506	337.155
Rv0226c	Rv0226c	Probable conserved transmembrane protein	-0.0241771	0.950872	0.991341	77.1902	137.013	135.004	71.6664	132.524	139.219
Rv0227c	Rv0227c	Probable conserved membrane protein	-0.585735	0.324155	0.702823	4018.87	1361.34	1359.04	2390.29	1062.5	1037.51
Rv0228	Rv0228	Probable integral membrane acyltransferase	-0.129143	0.743145	0.948432	316.231	549.807	608.416	286.666	527.784	534.145
Rv0229c	Rv0229c	Possible conserved membrane protein with PIN domain	-0.430923	0.197223	0.559813	1837.62	1155.83	1110.03	1330.04	829.815	884.085
Rv0230c	php	Probable phosphotriesterase Php (parathion hydrolase) (PTE) (aryldialkylphosphatase) (paraoxonase) (a-esterase) (aryltriphosphatase) (paraoxon hydrolase)	-0.481794	0.0195869	0.135969	6083.08	5024.68	4725.73	4436.99	3542.7	3360.66
Rv0231	fadE4	Probable acyl-CoA dehydrogenase FadE4	-0.689949	0.182412	0.537573	2870.98	1373.64	1348.84	1884.4	821.339	763.335
Rv0232	Rv0232	Probable transcriptional regulatory protein (probably TetR/AcrR-family)	-0.0598729	0.912169	0.986022	816.722	422.456	414.011	914.801	312.047	360.358
Rv0233	nrdB	Ribonucleoside-diphosphate reductase (beta chain) NrdB (ribonucleotide reductase small chain)	-0.195684	0.785837	0.959901	3042.79	1020.57	1038.03	2929.89	773.569	751.496
Rv0234c	gabD1	Succinate-semialdehyde dehydrogenase [NADP+] dependent (SSDH) GabD1	-0.0151691	0.958384	0.991341	3057.73	2277.4	2441.47	3433.66	2090.33	2174.46
Rv0235c	Rv0235c	Probable conserved transmembrane protein	0.00311957	0.989522	0.998068	1060.74	880.921	894.624	1195.14	842.913	808.794
Rv0236A	Rv0236A	Small secreted protein	-0.712048	0.00131794	0.0169193	3754.93	4330.83	4427.52	1977.15	2761.43	2893.76
Rv0236c	aftD	Possible arabinofuranosyltransferase AftD	0.11765	0.793313	0.960345	1010.94	1847.04	1820.45	891.614	2050.27	2133.74
Rv0237	lpqI	Probable conserved lipoprotein LpqI	-0.732585	0.0608954	0.281615	502.981	797.484	819.622	248.725	505.44	518.992
Rv0238	Rv0238	Possible transcriptional regulatory protein (probably TetR-family)	-0.291562	0.00841105	0.0729327	826.682	836.129	873.024	676.615	694.98	700.828
Rv0239	vapB24	Possible antitoxin VapB24	-0.596475	0.151883	0.479287	5146.84	2377.52	2279.46	2687.49	1968.6	1825.47
Rv0240	vapC24	Possible toxin VapC24. Contains PIN domain.	-0.104662	0.79882	0.961551	373.501	191.466	207.606	335.146	183.376	198.884
Rv0241c	htdX	Probable 3-hydroxyacyl-thioester dehydratase HtdX	-0.609474	0.308614	0.693061	2482.54	786.067	842.423	1416.47	623.324	654.422
Rv0242c	fabG4	Probable 3-oxoacyl-[acyl-carrier protein] reductase FabG4 (3-ketoacyl-acyl carrier protein reductase)	-0.160374	0.33997	0.714747	1157.85	1017.06	1124.43	843.134	1030.14	1065.45
Rv0243	fadA2	Probable acetyl-CoA acyltransferase FadA2 (3-ketoacyl-CoA thiolase) (beta-ketothiolase)	-0.13015	0.572888	0.880814	1942.2	1988.44	2128.86	1384.85	2004.04	2139.89
Rv0244c	fadE5	Probable acyl-CoA dehydrogenase FadE5	-1.27106	0.00195248	0.0231835	8319.11	4000.6	4181.51	3050.04	1896.17	1892.24
Rv0245	Rv0245	Possible oxidoreductase	0.338866	0.207417	0.571054	1095.6	960.846	962.426	1698.92	1054.8	1070.18
Rv0246	Rv0246	Probable conserved integral membrane protein	-0.316611	0.252384	0.633648	1187.73	885.313	813.622	975.928	691.898	651.107
Rv0247c	Rv0247c	Probable succinate dehydrogenase [iron-sulfur subunit] (succinic dehydrogenase)	-0.564492	0.427772	0.789641	6259.87	2099.98	1965.65	4487.58	1270.53	1225.03
Rv0248c	Rv0248c	Probable succinate dehydrogenase [iron-sulfur subunit] (succinic dehydrogenase)	-0.32222	0.277429	0.659847	7228.49	5088.79	5222.54	6163.31	3887.88	3980.04
Rv0249c	Rv0249c	Probable succinate dehydrogenase [membrane anchor subunit] (succinic dehydrogenase)	-0.602739	0.276244	0.659012	7213.55	4115.65	3871.9	5998.9	2067.99	1946.22
Rv0250c	Rv0250c	Conserved protein	-0.447685	0.418923	0.781466	2295.78	1175.15	1190.43	2012.98	738.127	669.102
Rv0251c	hsp	Heat shock protein Hsp (heat-stress-induced ribosome-binding protein A)	-0.430556	0.18259	0.537573	3742.48	2861.46	3054.68	3376.75	1832.22	1962.79
Rv0252	nirB	Probable nitrite reductase [NAD(P)H] large subunit [FAD flavoprotein] NirB	-0.981726	9.27792e-06	0.000256538	2430.25	1750.43	1737.05	889.507	1015.5	1081.08
Rv0253	nirD	Probable nitrite reductase [NAD(P)H] small subunit NirD	-1.11647	0.0200203	0.13767	565.231	233.624	230.406	214.999	133.294	126.433
Rv0254c	cobU	Probable bifunctional cobalamin biosynthesis protein CobU: cobinamide kinase + cobinamide phosphate guanylyltransferase	-0.0797333	0.790259	0.960259	124.5	193.223	192.605	124.362	168.737	190.834
Rv0255c	cobQ1	Probable cobyric acid synthase CobQ1	0.235187	0.525188	0.854917	331.171	626.218	585.616	417.351	689.586	711.72
Rv0256c	PPE2	PPE family protein PPE2	-0.161459	0.279588	0.660568	3115	2509.26	2616.67	2381.85	2434.74	2536.24
Rv0257	Rv0257	Conserved hypothetical protein	-0.415626	0.3909	0.760265	5858.98	2533.86	2523.67	3979.59	2114.99	2088.75
Rv0258c	Rv0258c	Conserved hypothetical protein	-0.138673	0.341571	0.714747	873.992	772.892	774.621	668.184	782.815	733.502
Rv0259c	Rv0259c	Conserved hypothetical protein	-0.400923	0.371307	0.746009	67.2301	194.98	187.205	101.176	127.901	115.068
Rv0260c	Rv0260c	Possible transcriptional regulatory protein	-1.32357	1.9868e-09	1.48223e-07	141.93	174.779	183.605	67.4507	65.4914	69.6093
Rv0261c	narK3	Probable integral membrane nitrite extrusion protein NarK3 (nitrite facilitator)	0.188305	0.741624	0.947764	104.58	65.8715	64.2017	164.411	48.5407	56.8239
Rv0262c	aac	Aminoglycoside 2'-N-acetyltransferase Aac (Aac(2')-IC)	-0.517763	0.047101	0.242497	694.712	1118.94	1144.23	655.537	711.16	705.09
Rv0263c	Rv0263c	Conserved hypothetical protein	-1.15072	0.000183692	0.00339402	8458.55	5472.6	5736.75	3829.94	2464.02	2567.49
Rv0264c	Rv0264c	Conserved hypothetical protein	-1.02581	0.00519972	0.0511436	5789.26	3058.19	3567.7	2712.78	1658.86	1727.45
Rv0265c	fecB2	Probable periplasmic iron-transport lipoprotein	0.198378	0.38726	0.756861	869.012	1021.45	949.226	828.379	1238.17	1186.67
Rv0266c	oplA	Probable 5-oxoprolinase OplA (5-oxo-L-prolinase) (pyroglutamase) (5-OPASE)	0.603816	0.0383442	0.21294	816.722	1288.45	1330.84	1384.85	1877.68	1966.58
Rv0267	narU	Probable integral membrane nitrite extrusion protein NarU (nitrite facilitator)	-0.255739	0.714719	0.937314	3022.87	902.879	838.823	2400.82	821.339	768.07
Rv0268c	Rv0268c	Hypothetical protein	-0.114324	0.580086	0.884902	2651.86	3512.27	3316.29	2474.6	3166.7	3117.74
Rv0269c	Rv0269c	Conserved hypothetical protein	-0.134455	0.831535	0.97086	256.471	938.888	855.623	269.803	809.782	789.379
Rv0270	fadD2	Probable fatty-acid-CoA ligase FadD2 (fatty-acid-CoA synthetase) (fatty-acid-CoA synthase)	-0.198262	0.459435	0.807622	10505.3	6975.35	6919.39	8387.08	6500.6	6376.12
Rv0271c	fadE6	Probable acyl-CoA dehydrogenase FadE6	0.00749563	0.982634	0.998068	16190	8859.28	9234.25	14360.7	9944.68	10152.5
Rv0272c	Rv0272c	Unknown protein	0.241878	0.625426	0.905557	5271.34	2300.23	2396.46	5984.15	2902.43	2898.49
Rv0273c	Rv0273c	Possible transcriptional regulatory protein	-0.354348	0.314003	0.699306	2594.59	1789.95	1800.05	2303.86	1248.96	1288.01
Rv0274	Rv0274	Conserved protein	0.276632	0.213193	0.579213	1653.36	2237.87	2037.06	2839.25	2267.54	2091.59
Rv0275c	Rv0275c	Possible transcriptional regulatory protein (possibly TetR-family)	0.304671	0.412142	0.776744	10495.4	6172.6	6328.37	13171.9	7441.37	7788.19
Rv0276	Rv0276	Conserved hypothetical protein	0.364534	0.159511	0.491975	16815	21174.6	21354	18761.8	28703.7	28936.2
Rv0277c	vapC25	Possible toxin VapC25. Contains PIN domain.	0.252903	0.70284	0.932232	2562.22	878.287	773.421	2972.05	1004.72	1042.72
Rv0278c	Rv0278c	PE-PGRS family protein PE_PGRS3	0.133376	0.776531	0.958363	393.421	817.685	976.226	478.479	878.356	1044.14
Rv0279c	PE_PGRS4	PE-PGRS family protein PE_PGRS4	0.0168979	0.981958	0.998068	789.332	3055.56	3645.1	758.821	3051.9	3767.9
Rv0280	PPE3	PPE family protein PPE3	-1.24309	0.000692509	0.01003	903.872	1024.08	1182.63	246.617	509.292	552.613
Rv0281	Rv0281	Possible S-adenosylmethionine-dependent methyltransferase	-0.234637	0.0617614	0.284166	3000.46	3499.97	3459.09	2748.62	2860.82	2863.93
Rv0282	eccA3	ESX conserved component EccA3. ESX-3 type VII secretion system protein.	-0.480598	0.145828	0.468404	9105.95	7828.17	7691.01	8528.3	4587.48	4539.28
Rv0283	eccB3	ESX conserved component EccB3. ESX-3 type VII secretion system protein. Possible membrane protein.	-0.0196909	0.893595	0.983651	3030.34	3646.65	3705.7	3520.09	3259.16	3478.57
Rv0284	eccC3	ESX conserved component EccC3. ESX-3 type VII secretion system protein. Possible membrane protein.	-0.302423	0.310034	0.69494	11297.2	8154.01	8238.22	9955.31	6190.09	6310.3
Rv0285	PE5	PE family protein PE5	-0.490326	0.347934	0.721789	405.871	1074.14	1218.63	370.979	762.012	788.432
Rv0286	PPE4	PPE family protein PPE4	-0.546071	0.0050919	0.0504595	3152.35	3084.54	3108.68	2601.07	1873.83	1936.75
Rv0287	esxG	ESAT-6 like protein EsxG (conserved protein TB9.8)	-0.653291	0.139243	0.459188	6917.23	3729.21	4225.31	4871.21	2288.35	2299
Rv0288	esxH	Low molecular weight protein antigen 7 EsxH (10 kDa antigen) (CFP-7) (protein TB10.4)	-0.846955	0.184899	0.540749	12054.1	5267.08	5019.74	7820.07	2302.99	2299.95
Rv0289	espG3	ESX-3 secretion-associated protein EspG3	-0.0405538	0.682427	0.92452	2848.57	2769.24	3006.08	2725.43	2821.52	2836.46
Rv0290	eccD3	ESX conserved component EccD3. ESX-3 type VII secretion system protein. Probable transmembrane protein.	-0.0626575	0.682315	0.92452	1431.75	1534.37	1687.25	1342.69	1509.38	1602.91
Rv0291	mycP3	Probable membrane-anchored mycosin MycP3 (serine protease) (subtilisin-like protease) (subtilase-like) (mycosin-3)	0.039012	0.91668	0.986273	1060.74	1989.32	2022.65	1220.44	1939.32	2054.18
Rv0292	eccE3	ESX conserved component EccE3. ESX-3 type VII secretion system protein. Probable transmembrane protein.	-0.174849	0.409558	0.775572	1957.14	1377.15	1399.24	1464.95	1370.7	1348.62
Rv0293c	Rv0293c	Conserved protein	0.376586	0.00375872	0.0395265	4531.81	5347.01	5263.94	6331.94	6600.76	6740.74
Rv0294	tam	Probable trans-aconitate methyltransferase Tam	-0.154444	0.741179	0.947502	122.01	300.374	267.007	124.362	255.802	240.081
Rv0295c	Rv0295c	Conserved protein	-0.413723	0.000761677	0.0108725	926.282	853.695	826.222	630.243	664.931	650.16
Rv0296c	atsG	Probable sulfatase	-0.608112	0.247068	0.626222	3632.92	1612.53	1681.85	2459.84	1027.83	1058.35
Rv0297	PE_PGRS5	PE-PGRS family protein PE_PGRS5	-0.161798	0.792411	0.960345	2617	7690.28	8884.44	2466.17	6926.68	7763.09
Rv0298	Rv0298	Hypothetical protein	-0.690839	1.9471e-13	3.07953e-11	2856.04	2670.87	2744.47	1717.89	1712.79	1689.56
Rv0299	Rv0299	Hypothetical protein	-0.157542	0.494081	0.830611	1498.98	1550.18	1687.25	1064.46	1575.65	1599.12
Rv0300	vapB2	Possible antitoxin VapB2	0.0543344	0.875637	0.980257	796.802	1165.49	1114.83	668.184	1303.66	1221.71
Rv0301	vapC2	Possible toxin VapC2	0.0897739	0.815386	0.967508	2131.44	1052.19	1041.03	1846.46	1336.8	1306.95
Rv0302	Rv0302	Probable transcriptional regulatory protein (probably TetR/AcrR-family)	0.336085	0.359088	0.734582	199.2	174.779	157.204	335.146	161.802	178.048
Rv0303	Rv0303	Probable dehydrogenase/reductase	0.710184	0.000704338	0.0101641	171.81	151.065	163.204	214.999	276.605	291.223
Rv0304c	PPE5	PPE family protein PPE5	-0.167537	0.640412	0.910419	996.002	784.31	707.419	1083.43	588.652	546.93
Rv0305c	PPE6	PPE family protein PPE6	-0.341754	0.00290743	0.0320222	4678.72	5080.89	4828.93	4116.6	3730.7	3680.3
Rv0306	Rv0306	Putative oxidoreductase	0.297819	0.193965	0.553668	453.181	601.626	585.016	545.929	751.225	720.717
Rv0307c	Rv0307c	Unknown protein	-0.00127802	0.990298	0.998068	1491.51	1363.1	1388.44	1391.17	1412.3	1422.49
Rv0308	Rv0308	Probable conserved integral membrane protein	-0.344851	0.0166903	0.121311	6902.29	7588.4	7078.39	5027.19	6158.5	5790.36
Rv0309	Rv0309	Possible conserved exported protein	-0.638597	0.00347095	0.0372939	16929.5	13191.9	12619.5	10699.4	8644.87	8111.14
Rv0310c	Rv0310c	Conserved protein	-0.119563	0.597916	0.894498	679.771	736.882	732.62	499.557	765.864	706.037
Rv0311	Rv0311	Unknown protein	0.460905	0.272255	0.653564	3884.41	1837.38	1833.65	4599.3	2924	2869.61
Rv0312	Rv0312	Conserved hypothetical proline and threonine rich protein	-0.569957	0.0133397	0.102219	6063.16	4493.31	4503.12	4002.78	3054.21	3088.38
Rv0313	Rv0313	Conserved protein	0.304444	0.325116	0.702823	2940.7	3832.84	3704.5	2843.47	5187.69	4906.27
Rv0314c	Rv0314c	Possible conserved membrane protein	-1.10205	0.000308908	0.00513602	5037.28	2996.71	3112.88	2084.65	1506.3	1601.96
Rv0315	Rv0315	Possible beta-1,3-glucanase precursor	-1.19084	2.81651e-09	1.95377e-07	672.301	727.221	731.42	244.509	343.637	337.155
Rv0316	Rv0316	Possible muconolactone isomerase	0.136057	0.779177	0.958363	186.75	450.561	426.612	219.215	479.243	472.112
Rv0317c	glpQ2	Possible glycerophosphoryl diester phosphodiesterase GlpQ2 (glycerophosphodiester phosphodiesterase)	0.0509228	0.854021	0.975709	1013.43	1558.08	1520.44	1119.26	1544.06	1578.28
Rv0318c	Rv0318c	Probable conserved integral membrane protein	-0.539051	0.112367	0.412355	99.6002	194.101	181.805	90.6369	114.032	124.539
Rv0319	pcp	Probable pyrrolidone-carboxylate peptidase Pcp (5-oxoprolyl-peptidase) (pyroglutamyl-peptidase I) (PGP-I) (pyrase)	-0.383125	0.0519638	0.253099	236.551	275.782	292.808	177.058	216.507	222.56
Rv0320	Rv0320	Possible conserved exported protein	-0.789956	0.00854686	0.0736259	42.3301	49.1841	45.6012	25.294	27.7375	26.5178
Rv0321	dcd	Probable deoxycytidine triphosphate deaminase Dcd (dCTP deaminase)	-0.635709	0.210975	0.575499	1232.55	608.653	593.416	843.134	393.719	331.946
Rv0322	udgA	Probable UDP-glucose 6-dehydrogenase UdgA (UDP-GLC dehydrogenase) (UDP-GLCDH) (UDPGDH)	-0.55722	0.352598	0.725753	99.6002	287.2	255.007	59.0194	201.097	175.207
Rv0323c	Rv0323c	Conserved hypothetical protein	-0.088554	0.656845	0.917402	522.901	425.969	383.41	455.292	406.047	386.403
Rv0324	Rv0324	Possible transcriptional regulatory protein (possibly ArsR-family)	-0.200324	0.417138	0.779841	258.961	339.897	345.609	214.999	296.638	309.217
Rv0325	Rv0325	Hypothetical protein	0.355894	0.42022	0.781906	49.8001	72.0195	70.2019	40.0489	100.934	102.757
Rv0326	Rv0326	Hypothetical protein	-0.360946	0.318578	0.700588	79.6802	54.4538	53.4014	65.3429	35.4424	45.9327
Rv0327c	cyp135A1	Possible cytochrome P450 135A1 Cyp135A1	-0.302391	0.181692	0.536128	239.041	202.884	179.405	196.029	148.704	159.107
Rv0328	Rv0328	Possible transcriptional regulatory protein (possibly TetR/AcrR-family)	0.180793	0.433351	0.793784	587.641	438.265	460.212	453.185	618.701	596.651
Rv0329c	Rv0329c	Conserved hypothetical protein	0.258865	0.542392	0.864336	283.861	109.786	128.403	210.784	202.638	201.725
Rv0330c	Rv0330c	Hypothetical protein	0.127504	0.726285	0.942169	72.2102	121.204	110.403	71.6664	127.901	132.116
Rv0331	Rv0331	Possible dehydrogenase/reductase	-0.444833	0.120747	0.427809	776.882	555.955	544.815	592.302	388.326	400.609
Rv0332	Rv0332	Conserved protein	-0.0854282	0.600816	0.894799	552.781	715.804	667.818	615.488	614.078	607.069
Rv0333	Rv0333	Unknown protein	-0.435153	0.00676172	0.0616376	1217.61	1032.87	1072.23	914.801	780.504	764.755
Rv0334	rmlA	Alpha-D-glucose-1-phosphate thymidylyltransferase RmlA (dTDP-glucose synthase) (dTDP-glucose pyrophosphorylase)	-0.634388	0.273686	0.655008	2614.51	1032.87	984.627	1652.54	691.127	641.163
Rv0335c	PE6	PE family protein PE6	-0.262025	0.566996	0.878144	1264.92	606.896	610.816	1013.87	527.013	528.936
Rv0336	Rv0336	Conserved 13E12 repeat family protein	-0.387692	0.198644	0.561429	2171.28	3587.8	3457.29	1823.28	2609.64	2612.48
Rv0337c	aspC	Probable aspartate aminotransferase AspC (transaminase A) (ASPAT)	-0.160129	0.673596	0.920353	6558.67	3942.63	3813.1	6015.76	3447.16	3347.88
Rv0338c	Rv0338c	Probable iron-sulfur-binding reductase	-0.158173	0.712652	0.936465	33911.4	17507.8	17514.5	29800.6	16141.7	15832.6
Rv0339c	Rv0339c	Possible transcriptional regulatory protein	0.271005	0.118317	0.423837	510.451	662.228	669.018	735.635	745.832	755.285
Rv0340	Rv0340	Conserved protein	0.166907	0.181581	0.536128	1279.86	1145.29	1104.63	1279.46	1324.47	1340.1
Rv0341	iniB	Isoniazid inductible gene protein IniB	-0.638281	0.222125	0.589434	2051.76	4560.94	4833.73	1169.85	3024.93	3157.99
Rv0342	iniA	Isoniazid inductible gene protein IniA	-0.151383	0.134912	0.451304	2604.55	2398.6	2380.26	2204.8	2203.59	2226.55
Rv0343	iniC	Isoniazid inductible gene protein IniC	0.337197	0.00512565	0.0506671	1105.56	1248.05	1197.03	1427	1546.37	1518.15
Rv0344c	lpqJ	Probable lipoprotein LpqJ	-0.0498605	0.782892	0.959353	293.821	266.121	246.007	290.881	238.851	249.078
Rv0345	Rv0345	Conserved hypothetical protein	0.371952	0.360049	0.734969	206.67	324.966	321.609	204.46	452.276	447.015
Rv0346c	ansP2	Possible L-asparagine permease AnsP2 (L-asparagine transport protein)	-0.482404	0.188321	0.544466	3759.91	2297.6	2280.66	2769.7	1648.84	1551.29
Rv0347	Rv0347	Probable conserved membrane protein	-0.00326241	0.996397	0.998923	5029.81	1623.95	1532.44	5271.7	1468.55	1427.23
Rv0348	Rv0348	Possible transcriptional regulatory protein	0.00909539	0.990649	0.998068	3294.28	906.392	852.623	3362	882.208	840.52
Rv0349	Rv0349	Hypothetical protein	0.501121	0.227577	0.599095	751.982	435.63	439.812	1140.34	592.505	568.713
Rv0350	dnaK	Probable chaperone protein DnaK (heat shock protein 70) (heat shock 70 kDa protein) (HSP70)	-0.258686	0.677668	0.923629	5134.39	2609.39	2655.67	5583.66	1557.93	1553.19
Rv0351	grpE	Probable GrpE protein (HSP-70 cofactor)	-0.0212358	0.969973	0.994618	861.542	519.067	518.414	1152.99	368.293	352.782
Rv0352	dnaJ1	Probable chaperone protein DnaJ1	-0.0556318	0.659967	0.918538	2303.25	2718.3	2568.07	2518.86	2388.51	2411.23
Rv0353	hspR	Probable heat shock protein transcriptional repressor HspR (MerR family)	-0.193358	0.572331	0.880814	288.841	539.268	573.615	333.038	439.948	456.485
Rv0354c	PPE7	PPE family protein PPE7	0.180734	0.340276	0.714747	527.881	395.229	397.211	495.341	504.669	482.53
Rv0355c	PPE8	PPE family protein PPE8	-0.413199	0.404133	0.771791	9735.92	5082.64	4749.73	7891.74	3461.03	3343.61
Rv0356c	Rv0356c	Conserved protein	-0.2199	0.581258	0.885085	368.521	548.051	607.816	248.725	510.833	547.404
Rv0357c	purA	Probable adenylosuccinate synthetase PurA (imp--aspartate ligase) (ADSS) (ampsase)	-0.0236825	0.866614	0.977851	1571.19	1349.93	1300.84	1424.9	1380.71	1337.26
Rv0358	Rv0358	Conserved protein	-0.160852	0.766374	0.955026	77.1902	145.796	176.405	50.5881	154.868	151.057
Rv0359	Rv0359	Probable conserved integral membrane protein	-0.712899	0.0361251	0.205523	933.752	493.597	483.613	421.567	372.916	366.988
Rv0360c	Rv0360c	Conserved protein	-0.875568	0.11885	0.424128	1431.75	457.587	553.815	666.076	318.982	346.626
Rv0361	Rv0361	Probable conserved membrane protein	-0.634037	0.159668	0.491975	11391.8	5411.12	5171.54	6692.38	3805.44	3661.83
Rv0362	mgtE	Possible Mg2+ transport transmembrane protein MgtE	-0.16189	0.651406	0.915302	1192.71	698.238	667.218	1001.22	667.242	616.54
Rv0363c	fba	Probable fructose-bisphosphate aldolase Fba	-0.466562	0.143965	0.465454	16944.5	10167.9	10276.5	11272.7	8108.61	7675.49
Rv0364	Rv0364	Possible conserved transmembrane protein	-0.911449	7.11855e-05	0.00151657	1058.25	1458.83	1413.04	583.87	788.979	715.508
Rv0365c	Rv0365c	Conserved protein	0.110491	0.678234	0.923781	592.621	679.794	702.619	503.773	783.586	840.047
Rv0366c	Rv0366c	Conserved hypothetical protein	0.0185266	0.938509	0.987983	77.1902	77.2892	83.4023	94.8526	70.1143	81.4476
Rv0367c	Rv0367c	Hypothetical protein	0.0734097	0.769562	0.95657	844.112	996.855	1174.83	830.487	1106.42	1235.92
Rv0368c	Rv0368c	Conserved hypothetical protein	0.58079	0.0301383	0.182491	74.7002	93.9767	96.6026	170.735	117.885	121.698
Rv0369c	Rv0369c	Possible membrane oxidoreductase	0.280896	0.588205	0.891516	171.81	92.2201	109.803	257.156	110.95	87.6035
Rv0370c	Rv0370c	Possible oxidoreductase	1.02827	0.0200676	0.137755	17.43	52.6972	51.0014	105.392	84.7536	71.0299
Rv0371c	Rv0371c	Conserved hypothetical protein	0.192484	0.747763	0.949776	17.43	12.296	21.0006	6.32351	23.8851	24.6237
Rv0372c	Rv0372c	Conserved hypothetical protein	-0.0274095	0.930389	0.98738	32.3701	50.0623	54.0015	44.2645	43.9178	50.1945
Rv0373c	Rv0373c	Probable carbon monoxyde dehydrogenase (large chain)	-0.470238	0.0184731	0.131136	336.151	447.048	445.212	269.803	312.818	307.323
Rv0374c	Rv0374c	Probable carbon monoxyde dehydrogenase (small chain)	-0.158145	0.521353	0.851546	82.1702	72.0195	90.0024	84.3134	70.8848	68.1887
Rv0375c	Rv0375c	Probable carbon monoxyde dehydrogenase (medium chain)	-0.352391	0.106447	0.401026	102.09	123.838	130.804	94.8526	88.606	100.389
Rv0376c	Rv0376c	Conserved hypothetical protein	0.407743	0.177147	0.528235	253.981	401.377	454.212	402.597	549.357	527.042
Rv0377	Rv0377	Probable transcriptional regulatory protein (probably LysR-family)	0.121027	0.558143	0.873685	747.002	881.8	898.824	744.066	981.601	1020.94
Rv0378	Rv0378	Conserved hypothetical glycine rich protein	-0.14942	0.808629	0.965083	7.47002	45.6709	36.001	31.6175	21.5736	31.2532
Rv0379	secE2	Possible protein transport protein SecE2	-1.17727	0.0518645	0.253099	682.261	2126.33	2158.26	322.499	915.339	957.01
Rv0380c	Rv0380c	Possible RNA methyltransferase (RNA methylase)	-0.24911	0.154769	0.483379	1137.93	933.619	1012.83	750.389	896.847	932.859
Rv0381c	Rv0381c	Hypothetical protein	-0.0342883	0.926219	0.98738	400.891	714.047	696.019	392.057	681.881	695.146
Rv0382c	pyrE	Probable orotate phosphoribosyltransferase PyrE (OPRT) (oprtase)	0.452596	0.443842	0.801723	343.621	1011.79	972.626	463.724	1356.06	1368.04
Rv0383c	Rv0383c	Possible conserved secreted protein	0.0636778	0.794948	0.960345	9392.3	11730.4	12326.1	8958.3	12679.1	13319.5
Rv0384c	clpB	Probable endopeptidase ATP binding protein (chain B) ClpB (ClpB protein) (heat shock protein F84.1)	0.00480705	0.987869	0.998068	10858.9	6389.54	7046.59	10216.7	6852.71	7303.77
Rv0385	Rv0385	Probable monooxygenase	0.379487	0.269138	0.651758	363.541	677.159	687.019	581.763	836.749	834.838
Rv0386	Rv0386	Probable transcriptional regulatory protein (probably LuxR/UhpA-family)	0.545643	0.0930051	0.372964	923.792	1309.53	1353.64	1165.63	2066.45	2004.94
Rv0389	purT	Probable phosphoribosylglycinamide formyltransferase 2 PurT (GART 2) (gar transformylase 2) (5'-phosphoribosylglycinamide transformylase 2) (formate-dependent gar transformylase)	0.216187	0.615126	0.900151	674.791	1303.38	1293.03	744.066	1440.81	1616.17
Rv0390	Rv0390	Conserved protein	-0.262614	0.384314	0.754118	438.241	572.643	614.417	311.96	496.964	543.142
Rv0391	metZ	Probable O-succinylhomoserine sulfhydrylase MetZ (OSH sulfhydrylase)	0.359521	0.00954821	0.0789825	756.962	684.185	651.018	950.634	869.11	858.041
Rv0392c	ndhA	Probable membrane NADH dehydrogenase NdhA	0.0940164	0.681858	0.92452	2796.28	1946.28	2026.25	2731.75	2234.41	2252.12
Rv0393	Rv0393	Conserved 13E12 repeat family protein	0.456718	0.231067	0.603063	231.571	384.69	405.611	295.097	566.308	543.142
Rv0394c	Rv0394c	Possible secreted protein	-0.21103	0.618004	0.901028	1852.56	858.086	915.025	1405.93	814.405	909.656
Rv0396	Rv0396	Hypothetical protein	0.899197	0.0582451	0.273842	4.98001	14.9309	16.2004	27.4019	22.3441	25.5708
Rv0397	Rv0397	Conserved 13E12 repeat family protein	0.0141794	0.961004	0.991341	79.6802	131.743	116.403	90.6369	125.589	117.436
Rv0397A	Rv0397A	Conserved protein	0.0581063	0.814712	0.967508	6289.75	10102.9	9779.66	9453.64	8957.69	8849.38
Rv0398c	Rv0398c	Possible secreted protein	0.380226	0.0572337	0.271671	3550.75	4403.73	4980.13	6116.94	5134.53	5602.36
Rv0399c	lpqK	Possible conserved lipoprotein LpqK	-0.159235	0.589827	0.891605	1454.16	929.227	936.625	1218.33	838.29	913.918
Rv0400c	fadE7	Acyl-CoA dehydrogenase FadE7	-0.125136	0.471578	0.812865	2614.51	2547.03	2800.88	2048.82	2522.58	2719.97
Rv0401	Rv0401	Probable conserved transmembrane protein	-0.206786	0.743244	0.948432	79.6802	227.476	246.007	61.1272	191.081	226.822
Rv0402c	mmpL1	Probable conserved transmembrane transport protein MmpL1	-0.106344	0.295972	0.676953	1108.05	1103.13	1063.83	1022.3	995.47	1021.88
Rv0403c	mmpS1	Probable conserved membrane protein MmpS1	-0.526544	0.0324348	0.189963	189.24	175.657	172.205	94.8526	151.016	119.804
Rv0404	fadD30	Fatty-acid-AMP ligase FadD30 (fatty-acid-AMP synthetase) (fatty-acid-AMP synthase)	-0.696034	0.00170011	0.0206838	1115.52	1001.25	888.024	754.605	574.784	530.83
Rv0405	pks6	Probable membrane bound polyketide synthase Pks6	-0.23032	0.140446	0.461614	766.922	707.899	626.417	619.704	608.685	558.295
Rv0406c	Rv0406c	Beta lactamase like protein	-0.171168	0.439446	0.798535	1322.19	1026.72	1020.63	1186.71	913.027	893.083
Rv0407	fgd1	F420-dependent glucose-6-phosphate dehydrogenase Fgd1	-0.0551131	0.87309	0.979347	4735.99	2765.72	3018.68	4502.34	2828.46	2794.32
Rv0408	pta	Probable phosphate acetyltransferase Pta (phosphotransacetylase)	0.396433	0.00749714	0.066765	1528.86	1277.91	1251.63	1819.06	1809.1	1698.09
Rv0409	ackA	Probable acetate kinase AckA (acetokinase)	0.741458	0.0882055	0.363296	296.311	577.913	541.815	448.969	959.257	962.218
Rv0410c	pknG	Serine/threonine-protein kinase PknG (protein kinase G) (STPK G)	0.68453	3.6302e-11	3.77732e-09	2218.59	2227.33	2222.46	3349.35	3660.59	3695.92
Rv0411c	glnH	Probable glutamine-binding lipoprotein GlnH (GLNBP)	0.307365	0.513269	0.846669	2699.17	1290.2	1301.44	3288.22	1608.01	1648.37
Rv0412c	Rv0412c	Possible conserved membrane protein	0.146236	0.28628	0.668206	3261.91	3274.25	3019.88	3912.14	3333.9	3336.98
Rv0413	mutT3	Possible mutator protein MutT3 (7,8-dihydro-8-oxoguanine-triphosphatase) (8-oxo-dGTPase) (dGTP pyrophosphohydrolase)	0.263117	0.530434	0.858394	1486.53	715.804	783.021	1652.54	923.044	1003.42
Rv0414c	thiE	Thiamine-phosphate pyrophosphorylase ThiE (TMP pyrophosphorylase) (TMP-PPASE) (thiamine-phosphate synthase)	0.0358271	0.888773	0.982688	244.021	369.759	396.011	322.499	339.014	381.194
Rv0415	thiO	Possible thiamine biosynthesis oxidoreductase ThiO	0.158436	0.703849	0.932334	664.831	1205.89	1214.43	672.4	1352.21	1419.18
Rv0416	thiS	Possible protein ThiS	0.426756	0.245798	0.624144	32.3701	71.1412	61.8017	65.3429	91.688	71.5034
Rv0417	thiG	Probable thiamin biosynthesis protein ThiG (thiazole biosynthesis protein)	-0.283998	0.0317526	0.188231	649.891	602.505	643.817	486.91	548.587	514.256
Rv0418	lpqL	Probable lipoprotein aminopeptidase LpqL	0.225062	0.196664	0.558629	3334.12	2603.24	2650.87	3606.51	3229.88	3192.08
Rv0419	lpqM	Possible lipoprotein peptidase LpqM	0.13704	0.221582	0.5888	5243.95	5516.52	5896.96	5895.62	6053.72	6374.22
Rv0420c	Rv0420c	Possible transmembrane protein	-0.115046	0.603028	0.895371	540.331	807.145	765.021	621.811	690.357	646.846
Rv0421c	Rv0421c	Conserved hypothetical protein	0.842322	0.0118469	0.0938731	94.6202	158.092	143.404	166.519	275.064	272.755
Rv0422c	thiD	Probable phosphomethylpyrimidine kinase ThiD (HMP-phosphate kinase) (HMP-P kinase)	0.481833	0.148819	0.473395	313.741	624.462	652.818	733.527	767.405	733.029
Rv0423c	thiC	Probable thiamine biosynthesis protein ThiC	-0.169476	0.713958	0.936744	21331.9	11136.7	11806.5	20505	9433.85	9429.93
Rv0424c	Rv0424c	Hypothetical protein	-0.27123	0.39024	0.759729	742.022	692.968	744.02	862.105	496.964	455.065
Rv0425c	ctpH	Possible metal cation transporting P-type ATPase CtpH	0.543686	0.00365879	0.0386581	3373.96	4258.81	4427.52	5237.97	6109.19	6243.05
Rv0426c	Rv0426c	Possible transmembrane protein	-0.085671	0.693144	0.929225	5545.24	4600.47	4497.12	5587.87	4060.47	4152.88
Rv0427c	xthA	Probable exodeoxyribonuclease III protein XthA (exonuclease III) (EXO III) (AP endonuclease VI)	-0.198899	0.147569	0.472459	1212.63	1035.5	1087.83	1022.3	918.421	961.745
Rv0428c	Rv0428c	GCN5-related N-acetyltransferase	-0.156969	0.332583	0.711597	283.861	293.348	294.008	233.97	258.884	282.699
Rv0429c	def	Probable polypeptide deformylase Def (PDF) (formylmethionine deformylase)	-0.668903	2.06794e-06	7.36634e-05	677.281	575.278	612.617	383.626	387.555	394.453
Rv0430	Rv0430	Conserved hypothetical protein	0.0989005	0.766937	0.955109	2674.27	1430.73	1418.44	2204.8	1856.87	1845.36
Rv0431	Rv0431	Putative tuberculin related peptide	-0.354432	0.0879453	0.362603	1583.64	1141.77	1129.23	1037.06	1009.34	960.324
Rv0432	sodC	Periplasmic superoxide dismutase [Cu-Zn] SodC	-0.707365	0.294797	0.675335	19666.1	5442.74	5984.56	11011.3	3984.96	4046.81
Rv0433	Rv0433	Conserved hypothetical protein	-0.412194	0.255667	0.63446	4743.46	2528.59	2565.07	3125.92	2135.02	2129.48
Rv0434	Rv0434	Conserved hypothetical protein	0.303966	0.069447	0.307495	326.191	346.923	348.609	362.548	446.883	446.541
Rv0435c	Rv0435c	Putative conserved ATPase	0.48714	0.105057	0.397509	520.411	658.715	656.418	575.439	980.06	1015.25
Rv0436c	pssA	Probable CDP-diacylglycerol--serine O-phosphatidyltransferase PssA (PS synthase) (phosphatidylserine synthase)	-0.0825867	0.467191	0.808931	861.542	813.293	792.021	756.713	786.668	775.173
Rv0437c	psd	Possible phosphatidylserine decarboxylase Psd (PS decarboxylase)	-0.756462	0.000392001	0.00630069	1653.36	1967.36	2177.46	954.849	1174.99	1299.37
Rv0438c	moeA2	Probable molybdopterin biosynthesis protein MoeA2	-0.0585217	0.723936	0.940954	958.652	1017.93	989.427	1104.51	863.716	893.556
Rv0439c	Rv0439c	Probable dehydrogenase/reductase	-0.67698	0.167249	0.507523	2793.79	1268.25	1362.04	1751.61	809.782	832.47
Rv0440	groEL2	60 kDa chaperonin 2 GroEL2 (protein CPN60-2) (GroEL protein 2) (65 kDa antigen) (heat shock protein 65) (cell wall protein A) (antigen A)	-0.431861	0.259891	0.638347	19496.7	18447.5	19302.5	22132.3	10066.4	10246.3
Rv0441c	Rv0441c	Hypothetical protein	0.196459	0.0679604	0.302949	1738.02	1579.16	1635.04	1930.78	1910.81	1826.42
Rv0442c	PPE10	PPE family protein PPE10	-0.137086	0.706934	0.934087	555.271	1087.32	1099.23	628.135	943.076	924.809
Rv0443	Rv0443	Conserved protein	0.389884	0.103827	0.394743	1962.12	1903.25	1821.65	1821.17	2808.43	2810.42
Rv0444c	rskA	Anti-sigma factor RskA (regulator of sigma K)	0.425785	0.113301	0.412894	1115.52	1374.52	1368.04	1235.19	1921.6	2023.41
Rv0445c	sigK	Alternative RNA polymerase sigma factor SigK	0.341936	0.323924	0.702823	1175.28	1957.7	1933.25	1462.84	2487.9	2472.79
Rv0446c	Rv0446c	Possible conserved transmembrane protein	-0.217216	0.269811	0.652308	445.711	462.857	479.413	318.283	436.096	431.862
Rv0447c	ufaA1	Probable cyclopropane-fatty-acyl-phospholipid synthase UfaA1 (cyclopropane fatty acid synthase) (CFA synthase)	-0.438127	0.35883	0.734582	331.171	673.646	665.418	210.784	516.997	503.839
Rv0448c	Rv0448c	Conserved hypothetical protein	-0.294264	0.714048	0.936744	114.54	560.347	566.415	84.3134	456.128	471.639
Rv0449c	Rv0449c	Conserved hypothetical protein	0.28746	0.461646	0.808088	278.881	452.318	435.012	278.234	580.947	563.977
Rv0450c	mmpL4	Probable conserved transmembrane transport protein MmpL4	0.228523	0.561434	0.875359	4922.74	3410.39	3142.28	6738.75	3382.44	3325.15
Rv0451c	mmpS4	Probable conserved membrane protein MmpS4	0.00239511	0.997231	0.999506	2370.49	933.619	909.625	2765.48	773.569	682.361
Rv0452	Rv0452	Possible transcriptional regulatory protein	0.998047	8.23804e-06	0.000231016	891.422	1110.15	1088.43	1631.46	2284.49	2259.7
Rv0453	PPE11	PPE family protein PPE11	0.135701	0.621996	0.904846	644.911	458.466	512.414	758.821	489.259	527.989
Rv0455c	Rv0455c	Conserved protein	-0.770248	0.225143	0.594666	25749.1	11099.8	10625.7	17381.2	5365.67	5090.48
Rv0456A	mazF1	Possible toxin MazF1	0.829509	0.086449	0.358842	24.9001	59.7235	73.202	61.1272	107.098	117.91
Rv0456B	mazE1	Possible antitoxin MazE1	-0.2824	0.28324	0.66355	74.7002	99.2464	77.4021	59.0194	70.1143	75.7652
Rv0456c	echA2	enoyl-CoA hydratase EchA2 (enoyl hydrase) (unsaturated acyl-CoA hydratase) (crotonase)	-0.661676	0.161291	0.493229	1825.17	774.649	736.22	946.418	627.177	534.145
Rv0457c	Rv0457c	Probable peptidase	-0.306954	0.526165	0.856003	9130.85	3751.16	3906.71	6458.41	3590.47	3520.72
Rv0458	Rv0458	Probable aldehyde dehydrogenase	-0.378594	0.0376809	0.211334	1359.54	1143.53	1167.03	1089.75	866.798	869.88
Rv0459	Rv0459	Conserved hypothetical protein	-0.105626	0.552084	0.870986	535.351	404.012	441.612	423.675	412.211	436.597
Rv0460	Rv0460	Conserved hydrophobic protein	0.114573	0.597712	0.894498	1498.98	1617.8	1574.44	1300.53	1850.71	1919.7
Rv0461	Rv0461	Probable transmembrane protein	-0.0253093	0.941154	0.98933	2325.67	3406	3501.69	1951.86	3489.54	3630.1
Rv0462	lpdC	Dihydrolipoamide dehydrogenase LpdC (lipoamide reductase (NADH)) (lipoyl dehydrogenase) (dihydrolipoyl dehydrogenase) (diaphorase)	0.183853	0.462308	0.808088	13351.4	9184.24	9327.85	14206.8	10942.5	11039.5
Rv0463	Rv0463	Probable conserved membrane protein	0.294967	0.106697	0.401026	844.112	640.271	682.218	959.065	838.29	851.885
Rv0464c	Rv0464c	Conserved protein	-0.409191	0.36336	0.737989	6822.61	3739.74	3591.7	5440.32	2657.41	2562.29
Rv0465c	Rv0465c	Probable transcriptional regulatory protein	-0.455003	0.299799	0.682444	13737.4	8312.98	8234.02	11538.3	5334.08	5223.07
Rv0466	Rv0466	Conserved protein	-0.41416	0.198797	0.561461	2333.14	3741.5	3872.5	1814.85	2846.18	2803.79
Rv0467	icl1	Isocitrate lyase Icl (isocitrase) (isocitratase)	-1.65243	0.00606059	0.0569206	637379	214935	227229	188788	77236.7	77381.9
Rv0468	fadB2	3-hydroxybutyryl-CoA dehydrogenase FadB2 (beta-hydroxybutyryl-CoA dehydrogenase) (BHBD)	-1.06297	3.03154e-09	2.06667e-07	24033.5	17662.3	19146.5	9795.11	9506.27	9814.44
Rv0469	umaA	Possible mycolic acid synthase UmaA	-1.35941	0.00063728	0.00943747	29917.4	17933.7	16035.4	11791.2	6860.42	6250.63
Rv0470A	Rv0470A	Hypothetical protein	0.396602	0.501449	0.836693	37.3501	43.9143	50.4014	16.8627	82.4421	71.5034
Rv0470c	pcaA	Mycolic acid synthase PcaA (cyclopropane synthase)	0.0376113	0.948786	0.991341	16787.6	5991.67	5971.36	15918.4	6934.39	6655.5
Rv0471c	Rv0471c	Hypothetical protein	0.300092	0.228904	0.600102	261.451	339.019	291.608	278.234	411.44	405.817
Rv0472c	Rv0472c	Probable transcriptional regulatory protein (possibly TetR-family)	-0.0238424	0.972721	0.995466	6939.65	2027.09	2070.06	6589.09	2122.69	2143.21
Rv0473	Rv0473	Possible conserved transmembrane protein	0.204283	0.432551	0.793784	971.102	1428.09	1377.04	1157.2	1608.78	1587.76
Rv0474	Rv0474	Probable transcriptional regulatory protein	-0.293734	0.653671	0.91588	1907.34	635.88	637.217	1538.72	535.489	520.412
Rv0475	hbhA	Iron-regulated heparin binding hemagglutinin HbhA (adhesin)	-0.188301	0.315521	0.699306	4165.78	3478.02	4057.31	2917.24	3454.09	3885.34
Rv0476	Rv0476	Possible conserved transmembrane protein	0.769445	0.0995959	0.385668	2046.78	3378.77	3186.09	2282.79	6291.8	6105.26
Rv0477	Rv0477	Possible conserved secreted protein	0.662967	0.000978722	0.0131628	911.342	1094.35	1063.23	1338.48	1843.01	1679.15
Rv0478	deoC	Probable deoxyribose-phosphate aldolase DeoC (phosphodeoxyriboaldolase) (deoxyriboaldolase)	0.570432	0.0350825	0.200747	211.65	284.565	270.607	280.342	430.702	428.074
Rv0479c	Rv0479c	Probable conserved membrane protein	-0.620669	0.466661	0.808931	14760.8	3290.06	3369.09	9740.31	2094.95	2096.33
Rv0480c	Rv0480c	Possible amidohydrolase	-0.353904	0.107223	0.401187	468.121	513.798	606.616	499.557	369.834	386.403
Rv0481c	Rv0481c	Hypothetical protein	-0.485325	0.144261	0.465454	266.431	192.345	213.606	227.646	129.442	127.854
Rv0482	murB	Probable UDP-N-acetylenolpyruvoylglucosamine reductase MurB (UDP-N-acetylmuramate dehydrogenase)	-0.303361	0.059653	0.277492	308.761	336.384	343.209	250.832	292.785	258.549
Rv0483	lprQ	Probable conserved lipoprotein LprQ	-0.256331	0.00054498	0.00831989	12691.6	12772.9	12926.1	10882.8	10665.9	10601.9
Rv0484c	Rv0484c	Probable short-chain type oxidoreductase	-0.214546	0.378346	0.751388	1187.73	1298.11	1347.64	813.625	1174.99	1308.37
Rv0485	Rv0485	Possible transcriptional regulatory protein	0.238274	0.0231137	0.151472	7798.7	8521.14	8525.63	9363.01	9918.48	10032.7
Rv0486	mshA	Glycosyltransferase MshA	0.909133	0.0497641	0.250197	1232.55	2492.58	2719.27	2259.6	4825.56	5021.81
Rv0487	Rv0487	Conserved hypothetical protein	1.54493	0.00555921	0.0537435	351.091	623.584	668.418	592.302	2063.36	2142.74
Rv0488	Rv0488	Probable conserved integral membrane protein	-0.788714	0.000864027	0.0119453	112.05	116.812	114.003	56.9116	77.8192	61.5592
Rv0489	gpm1	Probable phosphoglycerate mutase 1 Gpm1 (phosphoglyceromutase) (PGAM) (BPG-dependent PGAM)	-0.136267	0.436263	0.79529	2948.17	2311.65	2379.66	2525.19	2183.56	2236.97
Rv0490	senX3	Putative two component sensor histidine kinase SenX3	0.331899	0.0234049	0.15246	5042.26	5713.25	5345.54	5996.79	7169.38	7096.83
Rv0491	regX3	Two component sensory transduction protein RegX3 (transcriptional regulatory protein) (probably LuxR-family)	0.941199	0.0265995	0.165759	737.042	1119.82	1213.23	1041.27	2431.66	2424.01
Rv0492A	Rv0492A	Hypothetical protein	0.18107	0.783905	0.959583	94.6202	353.071	347.409	120.147	377.539	404.87
Rv0492c	Rv0492c	Probable oxidoreductase GMC-type	0.495569	0.145411	0.467444	453.181	706.142	724.22	598.625	1000.86	1058.35
Rv0493c	Rv0493c	Conserved protein	0.0523434	0.719823	0.939009	714.632	634.123	651.018	623.919	734.274	699.881
Rv0494	Rv0494	Probable transcriptional regulatory protein (probably GntR-family)	0.449267	0.260511	0.638993	174.3	285.443	295.808	202.352	416.834	413.394
Rv0495c	Rv0495c	Conserved hypothetical protein	0.106085	0.813313	0.967508	4432.21	2088.57	2158.86	4489.69	2448.61	2401.28
Rv0496	Rv0496	Conserved hypothetical protein	0.0781048	0.795221	0.960345	1967.1	2512.78	2345.46	1595.63	2819.21	2786.27
Rv0497	Rv0497	Probable conserved transmembrane protein	-0.110164	0.339896	0.714747	1292.31	1428.97	1442.44	1249.95	1298.27	1315.95
Rv0498	Rv0498	Conserved hypothetical protein	-0.0340004	0.906454	0.984648	87.1502	151.944	152.404	120.147	132.524	136.377
Rv0499	Rv0499	Conserved hypothetical protein	-0.14381	0.828529	0.97086	32.3701	120.325	106.203	29.5097	101.704	103.23
Rv0500	proC	Probable pyrroline-5-carboxylate reductase ProC (P5CR) (P5C reductase)	-0.751527	0.112989	0.412355	2363.02	1080.29	1053.03	1304.75	674.176	692.305
Rv0500A	Rv0500A	Conserved protein	-0.218648	0.723234	0.940954	1240.02	3630.84	3675.1	969.604	3162.85	3211.5
Rv0501	galE2	Possible UDP-glucose 4-epimerase GalE2 (galactowaldenase) (UDP-galactose 4-epimerase) (uridine diphosphate galactose 4-epimerase) (uridine diphospho-galactose 4-epimerase)	-0.243637	0.0895078	0.367078	3271.87	3521.05	3463.89	2539.94	3057.29	3058.07
Rv0502	Rv0502	Conserved protein	-0.123064	0.621303	0.904503	14581.5	9750.74	9893.67	11938.8	9720.47	9762.82
Rv0503c	cmaA2	Cyclopropane-fatty-acyl-phospholipid synthase 2 CmaA2 (cyclopropane fatty acid synthase) (CFA synthase) (cyclopropane mycolic acid synthase 2) (mycolic acid trans-cyclopropane synthetase)	-0.90243	0.0903222	0.368007	4140.88	2006.88	1776.05	2324.94	986.224	930.018
Rv0504c	Rv0504c	Conserved protein	-0.534061	0.175598	0.524408	893.912	578.791	625.817	727.203	338.244	387.35
Rv0505c	serB1	Possible phosphoserine phosphatase SerB1 (PSP) (O-phosphoserine phosphohydrolase) (pspase)	-0.345117	0.331255	0.709525	4140.88	2484.67	2608.87	3319.84	1964.74	1986
Rv0506	mmpS2	Probable conserved membrane protein MmpS2	-0.0174903	0.958755	0.991341	1469.1	887.069	898.224	1401.71	946.158	865.618
Rv0507	mmpL2	Probable conserved transmembrane transport protein MmpL2	-0.134547	0.33323	0.711827	2158.83	1876.9	1827.05	1835.92	1823.74	1673.46
Rv0508	Rv0508	Conserved hypothetical protein	-0.033842	0.914297	0.986046	161.85	167.753	195.005	109.607	211.114	187.045
Rv0509	hemA	Probable glutamyl-tRNA reductase HemA (GLUTR)	0.0203269	0.949374	0.991341	6785.26	9734.05	9354.25	5830.27	10225.9	10182.8
Rv0510	hemC	Probable porphobilinogen deaminase HemC (PBG) (hydroxymethylbilane synthase) (HMBS) (pre-uroporphyrinogen synthase)	0.0626005	0.928377	0.98738	460.651	1710.02	1761.05	465.832	1792.15	1848.67
Rv0511	hemD	Probable uroporphyrin-III C-methyltransferase HemD (uroporphyrinogen III methylase) (urogen III methylase) (SUMT) (urogen III methylase) (UROM)	0.667498	0.0138638	0.104813	2925.76	3308.51	3379.89	3543.27	5710.08	6012.92
Rv0512	hemB	Probable delta-aminolevulinic acid dehydratase HemB (porphobilinogen synthase) (ALAD) (ALADH)	1.60038	0.000559932	0.00851528	186.75	373.272	408.011	543.822	1203.5	1198.04
Rv0513	Rv0513	Possible conserved transmembrane protein	0.616663	0.179318	0.530173	239.041	387.324	402.611	255.048	669.553	653.475
Rv0514	Rv0514	Possible transmembrane protein	0.963759	0.103268	0.393753	64.7401	113.299	134.404	69.5586	267.359	273.702
Rv0515	Rv0515	Conserved 13E12 repeat family protein	-0.322309	0.316646	0.699306	2226.06	3759.07	3709.9	1932.89	2928.62	2893.28
Rv0516c	Rv0516c	Possible anti-anti-sigma factor	-1.13102	0.000440775	0.00698772	38271.4	27850.5	26731.9	19430	11633.6	11337.8
Rv0517	Rv0517	Possible membrane acyltransferase	-0.445388	0.0664882	0.300451	1025.88	713.169	665.418	617.596	602.521	539.354
Rv0518	Rv0518	Possible exported protein	-0.541445	0.0496565	0.250197	966.122	1393.84	1301.44	626.027	953.093	934.28
Rv0519c	Rv0519c	Possible conserved membrane protein	-0.389494	0.0547188	0.262571	1780.35	1557.2	1626.04	1020.19	1294.42	1461.32
Rv0522	gabP	Probable GABA permease GabP (4-amino butyrate transport carrier) (GAMA-aminobutyrate permease)	0.163084	0.489852	0.829497	1195.2	1255.95	1183.83	1001.22	1552.53	1507.25
Rv0523c	Rv0523c	Conserved protein	-0.36485	0.227577	0.599095	1299.78	768.501	820.822	895.83	656.455	688.516
Rv0524	hemL	Probable glutamate-1-semialdehyde 2,1-aminomutase HemL (GSA) (glutamate-1-semialdehyde aminotransferase) (GSA-at)	0.339318	0.076392	0.327288	2960.62	3165.35	3512.49	3364.11	4313.19	4514.19
Rv0525	Rv0525	Conserved protein	0.0639452	0.88923	0.982688	557.761	1031.11	1099.83	495.341	1115.67	1199.46
Rv0526	Rv0526	Possible thioredoxin protein (thiol-disulfide interchange protein)	0.652658	0.137693	0.456743	131.97	258.216	247.207	189.705	391.408	423.338
Rv0527	ccdA	Possible cytochrome C-type biogenesis protein CcdA	0.609378	0.299719	0.682444	112.05	312.67	285.008	151.764	439.948	492.948
Rv0528	Rv0528	Probable conserved transmembrane protein	0.609777	0.00227596	0.0261603	873.992	922.201	987.627	1138.23	1564.86	1540.88
Rv0529	ccsA	Possible cytochrome C-type biogenesis protein CcsA	0.29111	0.34842	0.721955	478.081	709.656	729.62	558.576	872.192	916.759
Rv0530	Rv0530	Conserved protein	-0.0701272	0.633302	0.908638	4571.65	4106.87	4315.32	4630.91	3816.22	3936
Rv0530A	Rv0530A	Conserved protein	0.225324	0.129763	0.446335	1678.26	1468.5	1426.24	1943.42	1715.88	1682.46
Rv0531	Rv0531	Possible conserved membrane protein	0.136426	0.862965	0.976857	159.36	770.257	760.221	162.303	812.094	883.612
Rv0532	PE_PGRS6	PE-PGRS family protein PE_PGRS6	-0.165736	0.839069	0.971658	316.231	1538.76	1713.05	257.156	1404.6	1519.09
Rv0533c	fabH	3-oxoacyl-[acyl-carrier-protein] synthase III FabH (beta-ketoacyl-ACP synthase III) (KAS III)	-0.361204	0.166039	0.504666	1434.24	988.072	1064.43	1108.72	779.733	826.315
Rv0534c	menA	1,4-dihydroxy-2-naphthoate octaprenyltransferase MenA (DHNA-octaprenyltransferase)	-0.379187	0.318182	0.700106	281.371	449.683	479.413	191.813	359.047	378.353
Rv0535	Rv0535	Probable 5'-methylthioadenosine phosphorylase Pnp (MTA phosphorylase)	-0.612083	0.0018288	0.022046	293.821	310.035	333.009	187.597	186.458	236.293
Rv0536	galE3	Probable UDP-glucose 4-epimerase GalE3 (galactowaldenase) (UDP-galactose 4-epimerase) (uridine diphosphate galactose 4-epimerase) (uridine diphospho-galactose 4-epimerase)	-0.0527929	0.926417	0.98738	119.52	321.453	355.21	120.147	315.129	332.893
Rv0537c	Rv0537c	Probable integral membrane protein	0.195375	0.451837	0.805185	2333.14	3259.32	3376.89	2702.25	3729.16	3841.3
Rv0538	Rv0538	Possible conserved membrane protein	-0.144932	0.407913	0.773993	2509.93	1877.78	2012.45	1949.75	1869.97	1957.11
Rv0539	Rv0539	Probable dolichyl-phosphate sugar synthase (dolichol-phosphate sugar synthetase) (dolichol-phosphate sugar transferase) (sugar phosphoryldolichol synthase)	0.37545	0.0770027	0.329141	1897.38	2403.87	2318.46	2337.59	3090.42	3160.36
Rv0540	Rv0540	Conserved hypothetical protein	-0.371218	0.148538	0.472882	97.1102	100.125	104.403	61.1272	74.7373	92.3389
Rv0541c	Rv0541c	Probable conserved integral membrane protein	0.602427	0.0691205	0.306799	199.2	267.877	312.008	265.587	456.899	462.168
Rv0542c	menE	Possible O-succinylbenzoic acid--CoA ligase MenE (OSB-CoA synthetase) (O-succinylbenzoate-CoA synthase)	0.79727	0.0734204	0.318931	59.7601	137.891	139.804	126.47	231.146	234.399
Rv0543c	Rv0543c	Conserved protein	0.0348942	0.737957	0.945975	1989.51	1923.45	1909.85	2101.51	1926.99	1941.48
Rv0544c	Rv0544c	Possible conserved transmembrane protein	-0.234645	0.483329	0.823315	465.631	768.501	837.623	440.538	616.39	705.09
Rv0545c	pitA	Probable low-affinity inorganic phosphate transporter integral membrane protein PitA	0.0113937	0.931816	0.98738	7410.26	7057.91	7171.99	6473.16	7580.82	7741.31
Rv0546c	Rv0546c	Conserved protein	-0.0176423	0.932872	0.98738	1013.43	696.481	749.42	805.193	802.077	809.741
Rv0547c	Rv0547c	Possible oxidoreductase	0.239221	0.0612779	0.28286	1558.74	1453.56	1448.44	1597.74	1810.65	1837.78
Rv0548c	menB	Naphthoate synthase MenB (dihydroxynaphthoic acid synthetase) (DHNA synthetase)	0.182357	0.0856178	0.356726	2385.43	2597.09	2517.07	2714.89	2941.72	2856.35
Rv0549c	vapC3	Possible toxin VapC3	0.566647	2.34133e-05	0.000567952	644.911	596.357	620.417	836.811	946.929	957.483
Rv0550c	vapB3	Possible antitoxin VapB3	0.209921	0.220126	0.587695	268.921	324.966	340.809	343.577	368.293	377.406
Rv0551c	fadD8	Probable fatty-acid-CoA ligase FadD8 (fatty-acid-CoA synthetase) (fatty-acid-CoA synthase)	-0.35202	0.0545136	0.261904	1297.29	1126.84	1038.03	1030.73	839.061	843.835
Rv0552	Rv0552	Conserved protein	-0.0254204	0.845922	0.973885	1409.34	1284.93	1262.43	1195.14	1363.76	1311.21
Rv0553	menC	Probable muconate cycloisomerase MenC (cis,cis-muconate lactonizing enzyme) (MLE)	0.116386	0.796555	0.960345	224.1	400.499	455.412	212.891	486.177	472.112
Rv0554	bpoC	Possible peroxidase BpoC (non-haem peroxidase)	-0.164294	0.716713	0.93839	1855.05	929.227	963.026	1673.62	838.29	831.997
Rv0555	menD	Probable bifunctional menaquinone biosynthesis protein MenD : 2-succinyl-6-hydroxy-2,4-cyclohexadiene-1-carboxylate synthase (SHCHC synthase) + 2-oxoglutarate decarboxylase (alpha- ketoglutarate decarboxylase) (KDC)	0.301146	0.240133	0.617366	1705.65	2366.1	2347.26	2055.14	2889.33	2966.68
Rv0556	Rv0556	Probable conserved transmembrane protein	0.0407702	0.771107	0.957286	333.661	338.14	316.209	356.224	333.621	329.105
Rv0557	mgtA	Mannosyltransferase MgtA	0.15872	0.753088	0.950408	119.52	387.324	372.01	236.078	369.063	379.773
Rv0558	menH	Probable ubiquinone/menaquinone biosynthesis methyltransferase MenH (2-heptaprenyl-1,4-naphthoquinone methyltransferase)	0.250663	0.262918	0.642509	2328.16	2836.87	2635.87	2407.15	3450.24	3420.33
Rv0559c	Rv0559c	Possible conserved secreted protein	-0.638304	0.340431	0.714747	15990.8	5489.29	5138.54	10389.5	3501.09	3211.97
Rv0560c	Rv0560c	Possible benzoquinone methyltransferase (methylase)	-0.307553	0.128035	0.442141	901.382	687.698	743.42	714.556	555.521	613.698
Rv0561c	Rv0561c	Possible oxidoreductase	0.17695	0.596436	0.893138	724.592	1162.85	1125.63	779.899	1323.7	1303.64
Rv0562	grcC1	Probable polyprenyl-diphosphate synthase GrcC1 (polyprenyl pyrophosphate synthetase)	0.0199951	0.953562	0.991341	2355.55	3832.84	3798.7	2293.33	3884.8	3948.79
Rv0563	htpX	Probable protease transmembrane protein heat shock protein HtpX	-0.110226	0.688057	0.929225	13854.4	8962.92	9096.85	11715.3	8855.98	8991.44
Rv0564c	gpdA1	Probable glycerol-3-phosphate dehydrogenase [NAD(P)+] GpdA1 (NAD(P)H-dependent glycerol-3-phosphate dehydrogenase) (NAD(P)H-dependent dihydroxyacetone-phosphate reductase)	-0.0346106	0.874094	0.979917	1220.1	1002.13	1011.63	1277.35	976.978	905.868
Rv0565c	Rv0565c	Probable monooxygenase	-0.515652	0.411236	0.776146	3632.92	1380.67	1298.44	2607.39	926.896	881.718
Rv0566c	Rv0566c	Conserved protein	-0.62316	0.409785	0.775629	5084.59	1311.28	1240.83	3102.73	973.125	882.665
Rv0567	Rv0567	Probable methyltransferase/methylase	0.263966	0.0960994	0.378463	1075.68	1065.36	1041.03	1467.05	1164.98	1198.98
Rv0568	cyp135B1	Possible cytochrome P450 135B1 Cyp135B1	0.50304	0.226918	0.598556	2432.74	4156.93	4351.32	2957.29	6222.46	6327.34
Rv0569	Rv0569	Conserved protein	0.477744	0.191249	0.550363	156.87	274.904	251.407	208.676	364.44	380.247
Rv0570	nrdZ	Probable ribonucleoside-diphosphate reductase (large subunit) NrdZ (ribonucleotide reductase)	0.835474	0.0309481	0.184088	196.71	349.558	343.809	335.146	643.357	614.172
Rv0571c	Rv0571c	Conserved protein	1.07739	9.72917e-05	0.00197278	239.041	374.15	403.811	615.488	748.143	797.429
Rv0572c	Rv0572c	Hypothetical protein	-0.122929	0.886062	0.982688	2260.92	507.65	487.213	2084.65	452.276	452.697
Rv0573c	pncB2	Nicotinic acid phosphoribosyltransferase PncB2	-0.376006	0.046625	0.241307	241.531	312.67	319.209	221.323	228.064	230.61
Rv0574c	Rv0574c	Conserved hypothetical protein	-0.0474834	0.919135	0.987144	136.95	357.463	328.809	172.843	333.621	292.17
Rv0575c	Rv0575c	Possible oxidoreductase	-0.509726	0.318999	0.701124	72.2102	154.578	164.404	44.2645	116.344	113.174
Rv0576	Rv0576	Probable transcriptional regulatory protein (possibly ArsR-family)	-0.265943	0.29046	0.672161	2153.85	1481.67	1461.64	1642	1272.07	1321.63
Rv0577	TB27.3	Conserved protein TB27.3	-0.488341	1.68807e-05	0.000430622	1762.92	1686.31	1818.05	1327.94	1208.89	1226.92
Rv0578c	PE_PGRS7	PE-PGRS family protein PE_PGRS7	0.203706	0.662345	0.918538	4096.06	7555.02	8096.02	3912.14	9003.14	9826.75
Rv0579	Rv0579	Conserved hypothetical protein	-0.0350092	0.713333	0.936738	2385.43	2224.7	2254.26	2213.23	2212.07	2262.07
Rv0580c	Rv0580c	Conserved protein	-0.259514	0.269461	0.65205	7024.31	4915.77	5127.74	5518.31	4345.55	4391.54
Rv0581	vapB26	Possible antitoxin VapB26	0.087615	0.912436	0.986022	263.941	1226.09	1210.83	233.97	1257.44	1378.93
Rv0582	vapC26	Possible toxin VapC26. Contains PIN domain.	0.653237	0.0119028	0.0941272	256.471	280.173	292.808	311.96	498.505	489.633
Rv0583c	lpqN	Probable conserved lipoprotein LpqN	-0.431088	0.111526	0.410755	3164.8	1960.34	1951.85	1886.51	1665.79	1690.51
Rv0584	Rv0584	Possible conserved exported protein	-0.032729	0.806109	0.96382	590.131	576.156	573.015	615.488	559.374	532.724
Rv0585c	Rv0585c	Probable conserved integral membrane protein	-0.209665	0.316449	0.699306	672.301	542.781	533.414	592.302	447.653	472.586
Rv0586	mce2R	Probable transcriptional regulatory protein Mce2R (GntR-family)	0.538074	0.0592804	0.276409	734.552	886.191	1017.03	908.477	1431.57	1490.21
Rv0587	yrbE2A	Conserved hypothetical integral membrane protein YrbE2A	0.442194	0.127209	0.441213	727.082	1037.26	1030.83	923.232	1488.58	1387.92
Rv0588	Rv0588	Conserved hypothetical integral membrane protein YrbE2B	0.197019	0.638224	0.909055	366.031	793.971	750.02	478.479	862.175	851.412
Rv0589	mce2A	Mce-family protein Mce2A	0.215065	0.557516	0.873685	811.742	550.686	540.015	1064.46	573.243	571.554
Rv0591	mce2C	Mce-family protein Mce2C	0.994414	0.00587073	0.0559128	44.8201	72.0195	63.0017	80.0977	127.901	152.004
Rv0592	mce2D	Mce-family protein Mce2D	0.0834415	0.739872	0.946749	102.09	82.5589	94.2025	120.147	93.229	85.7094
Rv0593	lprL	Possible Mce-family lipoprotein LprL (Mce-family lipoprotein Mce2E)	0.356375	0.0989029	0.384525	171.81	242.407	243.607	261.372	296.638	293.59
Rv0594	mce2F	Mce-family protein Mce2F	-0.211058	0.565545	0.877272	328.681	635.001	598.216	320.391	521.62	508.574
Rv0595c	vapC4	Possible toxin VapC4	-0.375115	0.677889	0.923629	901.382	191.466	168.005	695.586	137.147	139.692
Rv0596c	vapB4	Possible antitoxin VapB4	-0.0147695	0.980614	0.997774	328.681	114.177	112.803	299.313	129.442	119.804
Rv0597c	Rv0597c	Conserved hypothetical protein	0.257068	0.44268	0.801723	2345.59	1330.6	1656.64	2784.45	1730.51	1855.77
Rv0598c	vapC27	Possible toxin VapC27. Contains PIN domain.	-0.245934	0.6938	0.929225	4474.54	1369.25	1365.64	3250.28	1405.37	1422.49
Rv0599c	vapB27	Possible antitoxin VapB27	-0.549809	0.000197028	0.00359009	1655.85	1835.62	1650.04	1041.27	1211.98	1250.6
Rv0600c	Rv0600c	Two component sensor kinase [second part]	-0.124403	0.825006	0.970775	54.7801	67.6281	61.8017	16.8627	69.3439	79.08
Rv0601c	Rv0601c	Two component sensor kinase [first part]	-0.486306	0.509666	0.842835	174.3	52.6972	54.6015	128.578	36.2129	36.9355
Rv0602c	tcrA	Two component DNA binding transcriptional regulatory protein TcrA	-0.300097	0.302328	0.685439	52.2901	55.3321	70.2019	40.0489	52.3931	51.6151
Rv0603	Rv0603	Possible exported protein	0.0749055	0.862036	0.976692	19.92	28.1052	45.0012	27.4019	33.9014	39.3032
Rv0604	lpqO	Probable conserved lipoprotein LpqO	-0.531777	0.0151462	0.11215	993.512	727.221	813.622	682.939	524.702	546.457
Rv0605	Rv0605	Possible resolvase	0.11885	0.796431	0.960345	398.401	678.037	679.818	311.96	825.192	769.017
Rv0607	Rv0607	Hypothetical protein	-0.105709	0.801418	0.962065	64.7401	141.404	144.004	75.8821	116.344	134.957
Rv0608	vapB28	Possible antitoxin VapB28	-0.345594	0.00142686	0.0179676	1625.97	1565.11	1486.24	1218.33	1195.8	1257.7
Rv0609	vapC28	Possible toxin VapC28. Contains PIN domain.	0.587379	0.22113	0.588729	649.891	875.652	921.025	522.743	1477.79	1673.46
Rv0609A	Rv0609A	Conserved hypothetical protein	0.0589372	0.802383	0.962065	169.32	241.529	233.406	191.813	242.703	240.081
Rv0610c	Rv0610c	Hypothetical protein	-0.167555	0.496212	0.831489	239.041	353.95	337.809	233.97	295.097	302.114
Rv0611c	Rv0611c	Hypothetical protein	-0.192771	0.547147	0.867449	1217.61	1763.6	1710.05	919.016	1630.35	1553.19
Rv0612	Rv0612	Conserved hypothetical protein	0.270539	0.660346	0.918538	42.3301	148.43	169.805	73.7742	168.737	194.622
Rv0613c	Rv0613c	Unknown protein	0.029315	0.899451	0.983798	4940.17	5307.49	5430.15	4000.67	5760.93	6230.74
Rv0614	Rv0614	Conserved hypothetical protein	-0.082019	0.776989	0.958363	67.2301	72.0195	99.6027	82.2056	83.2126	66.7681
Rv0615	Rv0615	Probable integral membrane protein	0.683916	0.110101	0.407778	375.991	664.863	723.62	541.714	1113.35	1182.41
Rv0616A	vapB29	Possible antitoxin VapB29	-0.186131	0.404538	0.771791	771.902	721.073	701.419	486.91	719.635	710.299
Rv0617	vapC29	Possible toxin VapC29. Contains PIN domain.	0.00631667	0.983451	0.998068	918.812	515.554	557.415	746.174	656.455	590.969
Rv0620	galK	Probable galactokinase GalK (galactose kinase)	0.131913	0.835952	0.97086	9.96002	7.02629	12.0003	18.9705	8.47536	7.57652
Rv0621	Rv0621	Possible membrane protein	0.00593913	0.991219	0.998068	440.731	1158.46	1161.03	461.616	1126.45	1184.31
Rv0622	Rv0622	Possible membrane protein	0.145995	0.393567	0.762825	234.061	259.973	252.007	244.509	278.916	298.799
Rv0623	vapB30	Possible antitoxin VapB30	0.341268	0.587012	0.890871	366.031	839.642	894.024	288.773	1130.3	1241.13
Rv0624	vapC30	Possible toxin VapC30. Contains PIN domain.	0.0743936	0.700346	0.932183	371.011	313.548	271.207	328.822	318.211	347.099
Rv0625c	Rv0625c	Probable conserved transmembrane protein	-0.0441832	0.92406	0.98738	281.371	604.261	672.618	301.42	577.865	633.113
Rv0626	vapB5	Possible antitoxin VapB5	-0.702584	0.216501	0.584332	493.021	1484.3	1584.64	377.303	885.29	925.756
Rv0627	vapC5	Possible toxin VapC5	0.0580923	0.877499	0.980592	346.111	470.762	498.013	261.372	547.816	557.348
Rv0628c	Rv0628c	Conserved hypothetical protein	0.50448	0.368367	0.743091	1130.46	3005.5	2958.68	1540.83	4135.21	4390.59
Rv0629c	recD	Probable exonuclease V (alpha chain) RecD (exodeoxyribonuclease V alpha chain) (exodeoxyribonuclease V polypeptide)	0.610004	0.279212	0.660568	97.1102	269.634	259.207	149.656	380.621	427.6
Rv0630c	recB	Probable exonuclease V (beta chain) RecB (exodeoxyribonuclease V beta chain)(exodeoxyribonuclease V polypeptide) (chi-specific endonuclease)	0.0691436	0.858033	0.975926	249.001	397.864	403.211	219.215	429.932	451.75
Rv0631c	recC	Probable exonuclease V (gamma chain) RecC (exodeoxyribonuclease V gamma chain)(exodeoxyribonuclease V polypeptide)	0.0245454	0.936723	0.98738	229.08	361.854	335.409	227.646	357.506	357.517
Rv0632c	echA3	Probable enoyl-CoA hydratase EchA3 (enoyl hydrase) (unsaturated acyl-CoA hydratase) (crotonase)	-0.374702	0.17166	0.515762	12967.9	8835.56	8900.04	9738.2	7070.76	6871.43
Rv0633c	Rv0633c	Possible exported protein	-0.299226	0.292681	0.672435	1623.48	1062.73	1083.63	1256.27	918.421	887.874
Rv0634A	Rv0634A	Unknown protein	-0.446423	0.0196427	0.135969	4128.43	3891.69	3931.31	2348.13	3212.16	3197.77
Rv0634B	rpmG2	50S ribosomal protein L33 RpmG2	-0.659913	0.158614	0.491504	5418.25	2863.21	2989.88	3760.38	1694.3	1681.51
Rv0634c	Rv0634c	Possible glyoxalase II (hydroxyacylglutathione hydrolase) (GLX II)	0.175058	0.0959504	0.378253	2168.79	2253.68	2181.66	2636.9	2442.44	2390.87
Rv0635	hadA	(3R)-hydroxyacyl-ACP dehydratase subunit HadA	-0.191784	0.0911694	0.369015	1068.21	1167.24	1140.03	1024.41	987.765	956.536
Rv0636	hadB	(3R)-hydroxyacyl-ACP dehydratase subunit HadB	-0.0923176	0.736112	0.945397	1551.27	2482.92	2317.86	1629.36	2236.72	2095.38
Rv0637	hadC	(3R)-hydroxyacyl-ACP dehydratase subunit HadC	-0.132422	0.292577	0.672435	2340.61	2180.79	2073.06	2143.67	1962.43	1909.76
Rv0638	secE1	Probable preprotein translocase SecE1	0.07061	0.866871	0.977851	1215.12	2639.25	2692.87	1555.58	2553.39	2769.22
Rv0639	nusG	Probable transcription antitermination protein NusG	0.0036952	0.985201	0.998068	6536.26	5259.18	5105.54	6527.97	5208.49	5206.02
Rv0640	rplK	50S ribosomal protein L11 RplK	-0.188147	0.812499	0.967448	14003.8	3502.61	3747.7	12531.1	3007.98	3116.32
Rv0641	rplA	50S ribosomal protein L1 RplA	0.29571	0.200867	0.564083	6548.71	5207.36	5408.55	8694.82	6171.6	6204.22
Rv0642c	mmaA4	Methoxy mycolic acid synthase 4 MmaA4 (methyl mycolic acid synthase 4) (MMA4) (hydroxy mycolic acid synthase)	-0.756781	0.19813	0.561429	11389.3	4954.41	4799.53	7341.59	2626.59	2546.66
Rv0643c	mmaA3	Methoxy mycolic acid synthase 3 MmaA3 (methyl mycolic acid synthase 3) (MMA3) (hydroxy mycolic acid synthase)	-0.813752	0.00328466	0.0355863	1531.35	1156.7	1181.43	961.173	625.636	619.381
Rv0644c	mmaA2	Methoxy mycolic acid synthase 2 MmaA2 (methyl mycolic acid synthase 2) (MMA2) (hydroxy mycolic acid synthase)	-0.63833	0.0369328	0.208617	2925.76	2107.01	2121.06	2063.57	1282.86	1253.44
Rv0645c	mmaA1	Methoxy mycolic acid synthase 1 MmaA1 (methyl mycolic acid synthase 1) (MMA1) (hydroxy mycolic acid synthase)	-0.41582	0.378109	0.751388	3625.45	2216.8	2063.46	3224.99	1396.89	1306.95
Rv0646c	lipG	Probable lipase/esterase LipG	-1.22097	1.89612e-10	1.66606e-08	1364.52	1154.07	1264.23	442.645	590.193	578.657
Rv0647c	Rv0647c	Conserved protein	-1.22843	1.53862e-23	5.06976e-21	2577.16	2348.54	2412.67	963.281	1074.06	1081.55
Rv0648	Rv0648	Alpha-mannosidase	-0.326625	0.310417	0.695405	624.991	349.558	334.809	373.087	328.228	336.208
Rv0649	fabD2	Possible malonyl CoA-acyl carrier protein transacylase FabD2 (MCT)	-0.200791	0.822068	0.970286	7.47002	57.0886	73.802	10.5392	56.2456	53.9827
Rv0650	Rv0650	Possible sugar kinase	-0.494317	0.359601	0.734969	14.94	49.1841	60.0016	27.4019	26.9671	36.462
Rv0651	rplJ	50S ribosomal protein L10 RplJ	0.123222	0.523593	0.853726	1028.37	974.898	1032.63	1332.15	1016.27	968.848
Rv0652	rplL	50S ribosomal protein L7/L12 RplL (SA1)	-0.203023	0.745097	0.948524	4496.95	1597.6	1655.44	3929.01	1409.99	1393.61
Rv0653c	Rv0653c	Possible transcriptional regulatory protein (probably TetR-family)	-0.0753374	0.661011	0.918538	789.332	954.698	1010.43	800.977	917.65	901.133
Rv0654	Rv0654	Probable dioxygenase	-0.675932	0.0958302	0.378156	3931.72	1803.12	2056.86	2128.91	1374.55	1372.77
Rv0655	mkl	Possible ribonucleotide-transport ATP-binding protein ABC transporter Mkl	-0.646648	0.124273	0.435231	9653.75	4750.65	4954.93	5754.39	3324.65	3287.26
Rv0656c	vapC6	Possible toxin VapC6	0.153983	0.649529	0.914158	44.8201	68.5064	79.2021	54.8037	86.2946	75.7652
Rv0657c	vapB6	Possible antitoxin VapB6	-0.429925	0.384544	0.754118	122.01	328.479	297.608	109.607	219.589	226.349
Rv0658c	Rv0658c	Probable conserved integral membrane protein	-0.332336	0.209601	0.574002	293.821	208.154	199.205	221.323	167.966	166.21
Rv0659c	mazF2	Toxin MazF2	0.225783	0.320707	0.701868	2031.84	2301.11	2136.66	1916.02	2904.74	2738.44
Rv0660c	mazE2	Possible antitoxin MazE2	-0.230952	0.566604	0.877881	2385.43	3316.41	3519.7	1408.03	3135.88	3310.47
Rv0661c	vapC7	Possible toxin VapC7	-0.0711165	0.877703	0.980592	19.92	31.6183	49.2013	23.1862	40.0653	34.5679
Rv0662c	vapB7	Possible antitoxin VapB7	-0.561795	0.0375357	0.211119	112.05	158.092	157.204	75.8821	104.786	107.965
Rv0663	atsD	Possible arylsulfatase AtsD (aryl-sulfate sulphohydrolase) (arylsulphatase)	-0.211577	0.37573	0.751059	4280.32	3175.88	3337.29	3792	2756.8	2773.48
Rv0664	vapB8	Possible antitoxin VapB8	-0.428629	0.272021	0.653564	131.97	301.252	291.008	145.441	202.638	192.728
Rv0665	vapC8	Possible toxin VapC8	0.0122369	0.982435	0.998068	29.8801	62.3584	54.0015	18.9705	63.9504	63.4534
Rv0667	rpoB	DNA-directed RNA polymerase (beta chain) RpoB (transcriptase beta chain) (RNA polymerase beta subunit)	0.699325	0.0404979	0.220867	9180.65	6622.28	6757.98	17433.9	9504.73	9694.63
Rv0668	rpoC	DNA-directed RNA polymerase (beta' chain) RpoC (transcriptase beta' chain) (RNA polymerase beta' subunit).	0.677568	0.0294212	0.179177	7601.99	5883.64	6214.97	14634.7	8453.79	8423.67
Rv0669c	Rv0669c	Possible hydrolase	-1.63388	2.733e-10	2.29921e-08	2263.41	1494.84	1556.44	666.076	527.784	520.412
Rv0670	end	Probable endonuclease IV End (endodeoxyribonuclease IV) (apurinase)	-0.2312	0.537083	0.861163	8480.96	4526.69	4796.53	6734.53	4129.81	4302.04
Rv0671	lpqP	Possible conserved lipoprotein LpqP	-0.78016	5.29281e-05	0.00116915	1297.29	1436	1479.04	663.968	902.241	879.824
Rv0672	fadE8	Probable acyl-CoA dehydrogenase FadE8	-1.71981	4.49344e-11	4.55566e-09	3433.72	2292.33	2404.26	978.036	720.406	772.332
Rv0673	echA4	Possible enoyl-CoA hydratase EchA4 (enoyl hydrase) (unsaturated acyl-CoA hydratase) (crotonase)	-1.31038	2.58621e-10	2.22302e-08	547.801	561.225	636.017	185.49	258.884	252.393
Rv0674	Rv0674	Conserved hypothetical protein	-0.756137	0.0308843	0.184088	134.46	217.815	214.206	73.7742	129.442	130.221
Rv0675	echA5	Probable enoyl-CoA hydratase EchA5 (enoyl hydrase) (unsaturated acyl-CoA hydratase) (crotonase)	1.48298	1.0205e-24	4.03505e-22	490.531	453.196	547.815	1353.23	1409.22	1413.02
Rv0676c	mmpL5	Probable conserved transmembrane transport protein MmpL5	2.49245	4.03104e-15	7.24487e-13	25945.9	17152.1	16469.8	146117	95354	93700.7
Rv0677c	mmpS5	Possible conserved membrane protein MmpS5	2.18284	0.000137368	0.00263666	14974.9	5908.23	6084.76	68279.1	27081.9	27067.1
Rv0678	Rv0678	Conserved protein	2.27563	9.47241e-18	2.34087e-15	3030.34	4380.89	4246.31	14622.1	21162.2	20692.4
Rv0679c	Rv0679c	Conserved threonine rich protein	1.77569	6.324e-11	6.09881e-09	1820.19	2213.28	2067.06	4892.29	8136.35	7862.54
Rv0680c	Rv0680c	Probable conserved transmembrane protein	0.61387	0.0995657	0.385668	1327.17	738.639	745.22	1918.13	1236.63	1141.21
Rv0681	Rv0681	Probable transcriptional regulatory protein (possibly TetR-family)	1.14242	0.000138219	0.00264018	779.372	1089.08	1152.03	1593.52	2452.46	2628.58
Rv0682	rpsL	30S ribosomal protein S12 RpsL	0.577361	0.0466259	0.241307	2619.49	2055.19	2032.25	4483.37	2783	2742.23
Rv0683	rpsG	30S ribosomal protein S7 RpsG	0.341318	0.507054	0.841331	6688.15	2855.31	3100.28	8425.02	3712.98	3878.23
Rv0684	fusA1	Probable elongation factor G FusA1 (EF-G)	1.00692	8.59106e-05	0.00176005	5181.7	4171.86	4198.91	11692.2	7878.23	7663.18
Rv0685	tuf	Probable iron-regulated elongation factor TU Tuf (EF-TU)	0.476493	0.500509	0.836438	24690.9	8249.75	8188.42	36861.8	10369.2	9992.49
Rv0686	Rv0686	Probable membrane protein	-0.12505	0.694511	0.929225	6815.14	4232.46	4093.91	5823.95	4139.06	3918.96
Rv0687	Rv0687	Probable short-chain type dehydrogenase/reductase	0.610213	0.0201402	0.138007	592.621	984.559	945.026	1180.39	1361.45	1321.16
Rv0688	Rv0688	Putative ferredoxin reductase	0.342837	0.00571565	0.0547208	988.532	1142.65	1065.63	1342.69	1399.98	1323.52
Rv0689c	Rv0689c	Hypothetical protein	0.362493	0.464712	0.808931	27.3901	50.9406	73.202	37.941	78.5897	80.5006
Rv0690c	Rv0690c	Conserved hypothetical protein	0.997591	1.77527e-05	0.000447096	321.211	483.058	477.013	946.418	820.569	815.897
Rv0691A	Rv0691A	Mycofactocin precursor protein	0.338783	0.459133	0.807622	174.3	313.548	295.808	168.627	446.112	376.458
Rv0691c	Rv0691c	Probable transcriptional regulatory protein	1.21822	2.60149e-12	3.42202e-10	361.051	487.449	445.812	992.791	1049.4	993.945
Rv0692	Rv0692	Conserved hypothetical protein	0.275753	0.230924	0.603063	321.211	339.019	354.61	311.96	433.784	476.374
Rv0693	Rv0693	Probable coenzyme PQQ synthesis protein E PqqE (coenzyme PQQ synthesis protein III)	0.872757	8.49486e-05	0.00174941	184.26	154.578	159.604	366.763	276.605	269.914
Rv0694	Rv0694	Possible L-lactate dehydrogenase (cytochrome) LldD1	0.144975	0.736609	0.945397	154.38	331.992	316.809	185.49	358.277	346.152
Rv0695	Rv0695	Conserved hypothetical protein	0.370739	0.235691	0.610829	485.551	727.221	751.82	604.949	967.732	969.795
Rv0696	Rv0696	Probable membrane sugar transferase	0.327621	0.148296	0.472873	572.701	706.142	732.62	670.292	925.355	929.071
Rv0697	Rv0697	Probable dehydrogenase	0.505022	0.114525	0.416623	37.3501	67.6281	76.8021	88.5291	87.0651	92.8124
Rv0698	Rv0698	Conserved hypothetical protein	0.313892	0.270486	0.652308	136.95	129.108	122.403	115.931	154.868	202.672
Rv0700	rpsJ	30S ribosomal protein S10 RpsJ (transcription antitermination factor NusE)	0.201145	0.613788	0.899858	2126.46	1284.06	1222.83	2579.99	1397.66	1348.15
Rv0701	rplC	50S ribosomal protein L3 RplC	0.466672	0.000491202	0.00758677	1384.44	1459.71	1404.04	2164.75	1898.48	1823.1
Rv0702	rplD	50S ribosomal protein L4 RplD	0.352294	0.267366	0.648567	5012.38	3137.24	3434.49	6468.95	4118.25	4198.34
Rv0703	rplW	50S ribosomal protein L23 RplW	0.0897422	0.8463	0.973885	1611.03	991.586	894.624	1991.9	869.11	861.829
Rv0704	rplB	50S ribosomal protein L2 RplB	0.414396	0.226124	0.596857	2731.54	1962.09	1918.25	4167.19	2338.43	2307.05
Rv0705	rpsS	30S ribosomal protein S19 RpsS	0.492271	0.00436028	0.0446707	996.002	887.948	820.222	1433.33	1183.47	1183.83
Rv0706	rplV	50S ribosomal protein L22 RplV	0.217938	0.573534	0.881023	1536.33	913.418	1011.03	1953.96	1022.44	1048.87
Rv0707	rpsC	30S ribosomal protein S3 RpsC	0.177032	0.23063	0.603063	1573.68	1825.08	1970.45	2063.57	1963.97	2059.39
Rv0708	rplP	50S ribosomal protein L16 RplP	0.419321	0.0759158	0.3262	1735.53	1393.84	1258.83	2362.88	1761.33	1740.71
Rv0709	rpmC	50S ribosomal protein L29 RpmC	0.0607492	0.861003	0.976692	928.772	646.419	628.217	1081.32	607.914	610.384
Rv0710	rpsQ	30S ribosomal protein S17 RpsQ	0.183873	0.202495	0.566312	485.551	584.939	553.215	638.674	598.669	621.275
Rv0711	atsA	Possible arylsulfatase AtsA (aryl-sulfate sulphohydrolase) (arylsulphatase)	-0.254036	0.737311	0.945614	8294.21	2906.25	2979.68	8288.01	1822.97	1780.96
Rv0712	Rv0712	Conserved protein	0.557519	0.042121	0.225063	836.642	837.007	846.023	1677.84	1010.88	1029.46
Rv0713	Rv0713	Probable conserved transmembrane protein	-0.101617	0.346481	0.719152	1284.84	1300.74	1200.63	1161.42	1198.88	1162.52
Rv0714	rplN	50S ribosomal protein L14 RplN	-0.0887467	0.418995	0.781466	1464.12	1591.46	1618.24	1486.02	1491.66	1431.02
Rv0715	rplX	50S ribosomal protein L24 RplX	-0.0661253	0.655525	0.916583	1142.91	1157.58	1063.83	1188.82	1062.5	970.268
Rv0716	rplE	50S ribosomal protein L5 RplE	-0.0356528	0.870868	0.979077	776.882	964.359	1021.23	737.742	953.863	1003.42
Rv0717	rpsN1	30S ribosomal protein S14 RpsN1	-0.460546	0.335364	0.712561	410.851	238.894	213.606	335.146	137.917	156.266
Rv0718	rpsH	30S ribosomal protein S8 RpsH	-0.149163	0.32336	0.702823	1342.11	1122.45	1105.83	1129.8	1033.22	1049.35
Rv0719	rplF	50S ribosomal protein L6 RplF	-0.0650571	0.89001	0.982989	1842.6	973.142	987.027	1909.7	876.044	849.991
Rv0720	rplR	50S ribosomal protein L18 RplR	-0.164175	0.265148	0.645564	577.681	496.232	505.214	438.43	469.227	487.265
Rv0721	rpsE	30S ribosomal protein S5 RpsE	0.0668461	0.835463	0.97086	1469.1	2171.12	2262.66	1429.11	2281.41	2472.31
Rv0722	rpmD	50S ribosomal protein L30 RpmD	-0.218542	0.50172	0.836693	667.321	424.212	396.011	537.498	342.096	396.82
Rv0723	rplO	50S ribosomal protein L15 RplO	0.250797	0.366769	0.741792	799.292	1105.76	1018.23	841.026	1327.55	1308.84
Rv0724	sppA	Possible protease IV SppA (endopeptidase IV) (signal peptide peptidase)	0.648592	7.19139e-05	0.00152058	11725.4	12403.2	12632.7	16293.6	20579.7	20749.7
Rv0725c	Rv0725c	Conserved hypothetical protein	0.493187	0.00351915	0.0376074	502.981	463.735	393.011	602.841	664.16	630.272
Rv0726c	Rv0726c	Possible S-adenosylmethionine-dependent methyltransferase	-0.490609	0.360487	0.735165	5448.13	2442.52	2528.47	4101.85	1682.74	1632.27
Rv0727c	fucA	Possible L-fuculose phosphate aldolase FucA (L-fuculose-1-phosphate aldolase)	-0.0243061	0.930381	0.98738	483.061	717.56	652.818	459.508	703.455	659.631
Rv0728c	serA2	Possible D-3-phosphoglycerate dehydrogenase SerA2 (phosphoglycerate dehydrogenase) (PGDH)	0.0584965	0.889553	0.982758	139.44	231.868	252.607	122.254	265.818	261.39
Rv0729	xylB	Possible D-xylulose kinase XylB (xylulokinase) (xylulose kinase)	0.0133375	0.976572	0.995909	159.36	349.558	328.809	164.411	352.883	329.105
Rv0730	Rv0730	GCN5-related N-acetyltransferase	-0.480343	0.103454	0.394084	7930.67	4596.95	4764.13	4618.27	3821.62	3950.21
Rv0731c	Rv0731c	Possible S-adenosylmethionine-dependent methyltransferase	-0.499934	0.0322938	0.189732	1401.87	999.49	1116.03	982.251	723.488	782.276
Rv0732	secY	Probable preprotein translocase SecY	-0.753906	0.0170165	0.122779	6566.14	4455.55	4230.71	3973.27	2561.1	2512.56
Rv0733	adk	Adenylate kinase Adk (ATP-AMP transphosphorylase)	-0.391793	0.106522	0.401026	2748.97	2042.02	1903.25	2006.66	1588.74	1505.83
Rv0734	mapA	Methionine aminopeptidase MapA (map) (peptidase M) (MetAP)	-0.0689909	0.898236	0.983679	507.961	1305.13	1414.84	522.743	1233.55	1321.63
Rv0735	sigL	Probable alternative RNA polymerase sigma factor SigL	-0.109883	0.796414	0.960345	104.58	198.493	197.405	90.6369	186.458	186.572
Rv0736	rslA	Anti-sigma factor RslA	-0.374312	0.309574	0.694303	139.44	264.364	275.407	128.578	194.933	201.725
Rv0737	Rv0737	Possible transcriptional regulatory protein	-0.184719	0.492991	0.830611	109.56	128.23	123.603	75.8821	125.589	112.227
Rv0738	Rv0738	Conserved protein	-0.242956	0.711108	0.936235	886.442	2718.3	3327.09	756.713	2310.69	2790.05
Rv0739	Rv0739	Conserved hypothetical protein	-0.64311	0.0511364	0.252056	301.291	176.536	186.005	174.95	134.065	115.542
Rv0740	Rv0740	Conserved hypothetical protein	-0.467223	0.000114558	0.0022762	771.902	827.346	775.821	545.929	588.652	580.078
Rv0742	Rv0742	PE-PGRS family protein PE_PGRS8	-0.247153	0.62321	0.90528	49.8001	152.822	170.405	80.0977	118.655	118.383
Rv0743c	Rv0743c	Hypothetical protein	-0.00801899	0.967625	0.99428	353.581	274.025	274.807	265.587	301.261	315.373
Rv0744c	Rv0744c	Possible transcriptional regulatory protein	-0.478687	0.00930094	0.0780273	542.821	584.939	567.615	333.038	450.735	425.232
Rv0745	Rv0745	Conserved hypothetical protein	-0.437884	0.212887	0.578924	62.2501	64.9932	75.002	29.5097	53.1636	62.0328
Rv0746	PE_PGRS9	PE-PGRS family protein PE_PGRS9	-0.174622	0.788698	0.960259	122.01	370.637	456.012	109.607	351.342	379.773
Rv0747	PE_PGRS10	PE-PGRS family protein PE_PGRS10	0.0260281	0.969985	0.994618	642.421	2103.5	2357.46	571.223	2095.73	2529.61
Rv0748	vapB31	Possible antitoxin VapB31	-0.727469	0.323157	0.702823	2646.88	585.817	666.618	1374.31	476.932	503.839
Rv0749	vapC31	Possible toxin VapC31. Contains PIN domain.	-0.546333	0.420171	0.781906	976.082	293.348	288.608	623.919	229.605	213.563
Rv0749A	Rv0749A	Hypothetical protein (fragment)	-0.489578	0.0631262	0.288556	293.821	270.512	259.207	259.264	176.442	158.16
Rv0750	Rv0750	Conserved hypothetical protein	-0.208494	0.549245	0.868277	502.981	1073.27	1047.63	733.527	785.897	758.126
Rv0751c	mmsB	Probable 3-hydroxyisobutyrate dehydrogenase MmsB (hibadh)	0.0354348	0.825471	0.970775	1257.45	1322.7	1428.04	1193.03	1420.78	1489.73
Rv0752c	fadE9	Probable acyl-CoA dehydrogenase FadE9	-0.132683	0.557695	0.873685	739.532	958.211	890.424	628.135	841.372	888.821
Rv0753c	mmsA	Probable methylmalonate-semialdehyde dehydrogenase MmsA (methylmalonic acid semialdehyde dehydrogenase) (MMSDH)	-0.374024	0.108798	0.404693	2870.98	2108.77	2139.66	2175.29	1646.53	1671.57
Rv0754	PE_PGRS11	PE-PGRS family protein PE_PGRS11	0.04053	0.787403	0.960259	383.461	373.272	418.211	370.979	412.981	420.971
Rv0755c	PPE12	PPE family protein PPE12	-0.252298	0.58074	0.885085	3931.72	2515.41	2295.06	3935.33	1806.79	1600.07
Rv0756c	Rv0756c	Unknown protein	-0.0676141	0.793514	0.960345	2895.88	3330.46	3503.49	2232.2	3488.77	3558.6
Rv0757	phoP	Possible two component system response transcriptional positive regulator PhoP	0.0827868	0.707062	0.934087	5415.76	4018.16	3834.7	5265.37	4518.14	4262.27
Rv0758	phoR	Possible two component system response sensor kinase membrane associated PhoR	0.299716	0.0140631	0.105759	3964.09	3674.75	3630.1	4253.61	4794.74	4800.67
Rv0759c	Rv0759c	Conserved hypothetical protein	-0.175698	0.824386	0.970775	5161.78	1091.71	1111.23	4049.15	1218.14	1252.02
Rv0760c	Rv0760c	Conserved protein	-0.66823	0.157139	0.489235	4016.38	2122.82	2093.46	2721.22	1228.93	1232.61
Rv0761c	adhB	Possible zinc-containing alcohol dehydrogenase NAD dependent AdhB	-0.296539	0.571531	0.88034	22614.2	8554.51	9413.65	16630.8	8061.61	8348.85
Rv0762c	Rv0762c	Conserved hypothetical protein	0.318736	0.0594212	0.276739	361.051	406.647	343.809	465.832	499.276	423.812
Rv0763c	Rv0763c	Possible ferredoxin	0.0741845	0.835455	0.97086	54.7801	31.6183	43.2012	44.2645	52.3931	36.462
Rv0764c	cyp51	Cytochrome P450 51 Cyp51 (CYPL1) (P450-L1A1) (sterol 14-alpha demethylase) (lanosterol 14-alpha demethylase) (P450-14DM)	0.531005	0.0504765	0.250197	1207.65	844.912	798.022	1667.3	1252.04	1192.83
Rv0765c	Rv0765c	Probable oxidoreductase	0.925136	1.82296e-08	1.04464e-06	336.151	328.479	333.009	545.929	653.373	683.308
Rv0766c	cyp123	Probable cytochrome P450 123 Cyp123	0.315434	0.319567	0.701408	988.532	604.261	606.616	1144.55	787.438	799.797
Rv0767c	Rv0767c	Conserved hypothetical protein	0.214145	0.214697	0.580948	585.151	460.222	461.412	598.625	553.21	583.392
Rv0768	aldA	Probable aldehyde dehydrogenase NAD dependent AldA (aldehyde dehydrogenase [NAD+])	0.170091	0.380271	0.752665	712.142	677.159	734.42	959.065	696.521	744.393
Rv0769	Rv0769	Probable dehydrogenase/reductase	-0.0670159	0.856798	0.975743	804.272	474.275	489.613	782.007	445.342	460.274
Rv0770	Rv0770	Probable dehydrogenase/reductase	0.128566	0.522479	0.852956	286.351	238.016	240.006	324.607	255.031	256.655
Rv0771	Rv0771	Possible 4-carboxymuconolactone decarboxylase (CMD)	0.0464873	0.899094	0.983679	306.271	197.614	185.405	330.93	195.704	185.151
Rv0772	purD	Probable phosphoribosylamine--glycine ligase PurD (GARS) (glycinamide ribonucleotide synthetase) (phosphoribosylglycinamide synthetase) (5'-phosphoribosylglycinamide synthetase)	0.017296	0.970218	0.994618	166.83	399.62	378.01	193.921	379.85	383.561
Rv0773c	ggtA	Probable bifunctional acylase GgtA: cephalosporin acylase (GL-7ACA acylase) + gamma-glutamyltranspeptidase (GGT)	-0.24864	0.089609	0.367078	627.481	541.903	601.216	482.694	527.784	474.006
Rv0774c	Rv0774c	Probable conserved exported protein	-0.437489	0.333064	0.711827	1364.52	2632.23	2510.47	855.781	1981.69	1966.11
Rv0775	Rv0775	Conserved hypothetical protein	0.23813	0.617712	0.900935	239.041	539.268	529.214	286.666	600.21	656.79
Rv0776c	Rv0776c	Conserved hypothetical protein	-0.247903	0.491337	0.830588	268.921	429.482	481.213	223.431	398.342	371.723
Rv0777	purB	Probable adenylosuccinate lyase PurB (adenylosuccinase) (ASL) (ASASE)	0.0393153	0.917732	0.986599	1227.57	2287.06	2164.26	1281.56	2324.56	2230.81
Rv0778	cyp126	Possible cytochrome P450 126 Cyp126	-0.0865898	0.517851	0.849278	1352.07	1304.26	1239.63	1342.69	1152.65	1178.62
Rv0779c	Rv0779c	Possible conserved transmembrane protein	-0.310974	0.294135	0.675308	251.491	362.732	397.811	204.46	303.572	307.796
Rv0780	purC	Phosphoribosylaminoimidazole- succinocarboxamide synthase PurC (SAICAR synthetase)	-0.416492	0.456943	0.807236	1613.52	672.768	643.817	1203.57	486.948	505.259
Rv0783c	emrB	Possible multidrug resistance integral membrane efflux protein EmrB	0.136488	0.382875	0.752857	1003.47	1204.13	1255.23	1214.11	1338.34	1264.81
Rv0784	Rv0784	Conserved hypothetical protein	0.204021	0.579628	0.884884	547.801	758.84	821.422	486.91	963.88	999.154
Rv0785	Rv0785	Conserved protein	-0.211966	0.144135	0.465454	734.552	875.652	813.022	653.429	715.012	725.452
Rv0786c	Rv0786c	Conserved protein	-0.0552876	0.924082	0.98738	1959.63	779.04	771.021	1894.94	741.209	741.079
Rv0787	Rv0787	Unknown protein	0.0980595	0.826782	0.97086	1947.18	4086.67	4107.71	2124.7	4308.56	4422.8
Rv0787A	Rv0787A	Conserved protein	-0.197562	0.435949	0.795083	737.042	1190.96	1135.23	824.164	955.404	898.291
Rv0788	purQ	Probable phosphoribosylformylglycinamidine synthase I PURG (FGAM synthase I)	0.397189	0.05758	0.27251	1150.38	1529.1	1537.24	1620.93	1873.83	2065.08
Rv0789c	Rv0789c	Hypothetical protein	-0.304883	0.612223	0.898652	1573.68	511.163	529.814	1125.58	498.505	491.527
Rv0790c	Rv0790c	Hypothetical protein	-0.087227	0.874681	0.980235	3234.52	1075.02	1086.63	2402.93	1314.45	1359.04
Rv0791c	Rv0791c	Conserved protein	-0.435767	0.359117	0.734582	5796.73	2287.94	2412.07	3488.47	2108.05	2161.68
Rv0792c	Rv0792c	Probable transcriptional regulatory protein (probably GntR-family)	0.32559	0.203093	0.566312	3194.68	2691.95	2545.87	2586.31	3961.08	4005.14
Rv0793	Rv0793	Possible monooxygenase	-1.01768	0.00365391	0.0386581	742.022	388.203	443.412	320.391	241.933	214.984
Rv0794c	lpdB	Probable lipoamide dehydrogenase	0.0741882	0.788831	0.960259	2323.18	1564.23	1617.04	2396.61	1688.91	1707.09
Rv0797	Rv0797	Putative transposase for insertion sequence element IS1547	-0.0557737	0.852408	0.975404	139.44	214.302	237.006	151.764	216.507	203.146
Rv0798c	cfp29	29 KDa antigen CFP29	0.0913477	0.860116	0.976692	2355.55	979.29	979.226	2348.13	1089.47	1156.37
Rv0799c	Rv0799c	Conserved protein	0.0925181	0.799741	0.962065	2492.5	1335	1292.43	2261.71	1675.04	1517.2
Rv0800	pepC	Probable aminopeptidase PepC	-0.0333303	0.801182	0.962065	1314.72	1124.21	1141.83	1121.37	1177.3	1183.36
Rv0801	Rv0801	Conserved protein	-0.332664	0.32345	0.702823	500.491	852.816	817.822	408.92	674.947	640.216
Rv0802c	Rv0802c	Possible succinyltransferase in the GCN5-related N-acetyltransferase family	-0.192688	0.257306	0.635868	1020.9	962.602	933.625	990.683	772.028	796.955
Rv0803	purL	Phosphoribosylformylglycinamidine synthase II PurL (FGAM synthase II)	0.0711442	0.736903	0.945397	2539.81	2821.93	3007.28	2324.94	3136.65	3326.09
Rv0804	Rv0804	Conserved hypothetical protein	0.31257	0.639265	0.90978	39.8401	152.822	144.604	54.8037	190.31	175.207
Rv0805	Rv0805	Class III cyclic nucleotide phosphodiesterase (cNMP PDE)	-0.144195	0.484361	0.824435	8837.03	8753.88	8768.64	9843.59	7088.48	6931.57
Rv0806c	cpsY	Possible UDP-glucose-4-epimerase CpsY (galactowaldenase) (UDP-galactose-4-epimerase) (uridine diphosphate galactose-4-epimerase) (uridine diphospho-galactose-4-epimerase)	-0.36173	0.57538	0.882145	6419.23	2173.76	2224.26	4978.71	1778.28	1661.63
Rv0807	Rv0807	Conserved hypothetical protein	0.139903	0.659059	0.918538	475.591	541.903	562.815	364.656	686.504	685.202
Rv0808	purF	Amidophosphoribosyltransferase PurF (glutamine phosphoribosylpyrophosphate amidotransferase) (ATASE) (gpatase)	0.251864	0.31531	0.699306	8575.58	11094.5	10994.7	9221.78	13672.3	13619.3
Rv0809	purM	Probable phosphoribosylformylglycinamidine CYCLO-ligase PurM (AIRS) (phosphoribosyl-aminoimidazole synthetase) (air synthase)	0.257615	0.16827	0.508689	6605.98	5010.63	4893.73	6831.49	6537.58	6354.81
Rv0810c	Rv0810c	Conserved hypothetical protein	0.00390438	0.983836	0.998068	13662.7	10237.3	10753.5	12796.7	10764.5	11180.1
Rv0811c	Rv0811c	Conserved protein	0.390035	0.130099	0.446335	1755.45	2274.76	2166.06	2006.66	3034.95	3077.02
Rv0812	pabC	Aminodeoxychorismate lyase	0.186756	0.706763	0.934087	114.54	336.384	319.809	191.813	336.703	351.835
Rv0813c	Rv0813c	Conserved protein	0.424611	0.338924	0.714747	756.962	1597.6	1694.45	1112.94	2178.94	2146.05
Rv0814c	Rv0814c	Conserved protein SseC2	-0.121925	0.407677	0.773993	2905.84	3036.24	3547.9	2927.78	2763.74	3038.66
Rv0815c	cysA2	Probable thiosulfate sulfurtransferase CysA2 (rhodanese-like protein) (thiosulfate cyanide transsulfurase) (thiosulfate thiotransferase)	0.0963666	0.885397	0.982688	10704.5	4542.5	4480.92	13747.3	3747.65	3596.48
Rv0816c	thiX	Probable thioredoxin ThiX	0.0954544	0.749353	0.950408	562.741	360.098	355.81	558.576	386.785	416.709
Rv0817c	Rv0817c	Probable conserved exported protein	-0.315283	0.110779	0.409365	475.591	392.594	364.21	370.979	313.588	304.482
Rv0818	Rv0818	Transcriptional regulatory protein	0.313873	0.463021	0.808088	2325.67	4513.51	4541.52	2797.1	5623.02	5728.32
Rv0819	mshD	GCN5-related N-acetyltransferase, MshD	0.730207	4.05634e-05	0.000927095	592.621	755.327	751.22	1060.24	1236.63	1198.04
Rv0820	phoT	Probable phosphate-transport ATP-binding protein ABC transporter PhoT	-0.215924	0.691759	0.929225	11376.8	4741.87	4465.92	9426.24	4109.01	4187.45
Rv0821c	phoY2	Probable phosphate-transport system transcriptional regulatory protein PhoY2	-0.149403	0.602482	0.895233	8931.65	5949.51	5827.36	7706.25	5457.36	5505.76
Rv0822c	Rv0822c	Conserved protein	-0.70642	0.0271822	0.168461	5433.19	3768.73	3843.1	3631.8	2184.33	2182.04
Rv0823c	Rv0823c	Possible transcriptional regulatory protein	-0.324978	0.0249249	0.158191	1200.18	1445.66	1395.64	1144.55	1050.94	1046.03
Rv0824c	desA1	Probable acyl-[acyl-carrier protein] desaturase DesA1 (acyl-[ACP] desaturase) (stearoyl-ACP desaturase) (protein Des)	-0.98673	0.0456878	0.238177	12589.5	5873.98	5876.56	6365.66	3055.75	2862.98
Rv0825c	Rv0825c	Conserved protein	-0.588443	0.198389	0.561429	1795.29	882.678	930.625	1205.68	587.882	607.542
Rv0826	Rv0826	Conserved hypothetical protein	0.369927	0.263383	0.643247	428.281	349.558	373.21	714.556	398.342	379.773
Rv0827c	kmtR	Metal sensor transcriptional regulator KmtR (ArsR-SmtB family)	-0.134295	0.478796	0.820666	532.861	421.578	431.412	366.763	444.571	436.124
Rv0828c	Rv0828c	Possible deaminase	-1.06965	0.00723173	0.0649153	27.3901	58.8452	54.6015	23.1862	22.3441	24.1502
Rv0830	Rv0830	Possible S-adenosylmethionine-dependent methyltransferase	-0.35455	0.2279	0.599385	2853.55	1695.97	1711.25	1846.46	1473.94	1571.18
Rv0831c	Rv0831c	Conserved protein	-0.420486	0.562079	0.875736	15251.3	4656.68	4471.32	11628.9	3377.05	3210.08
Rv0832	PE_PGRS12	PE-PGRS family protein PE_PGRS12	0.238681	0.764667	0.955026	129.48	675.402	749.42	174.95	829.044	831.05
Rv0833	PE_PGRS13	PE-PGRS family protein PE_PGRS13	0.13029	0.872231	0.979347	321.211	2020.94	2169.06	516.42	2128.86	2293.32
Rv0834c	PE_PGRS14	PE-PGRS family protein PE_PGRS14	0.221022	0.744638	0.948524	1847.58	6563.44	7647.21	2386.07	7660.18	8671.8
Rv0835	lpqQ	Possible lipoprotein LpqQ	-0.133431	0.77934	0.958363	1098.09	518.189	549.615	1001.22	524.702	448.435
Rv0836c	Rv0836c	Hypothetical protein	0.12861	0.848661	0.974578	156.87	635.001	679.818	225.538	683.422	701.302
Rv0837c	Rv0837c	Hypothetical protein	0.0774385	0.580856	0.885085	400.891	420.699	408.011	472.155	411.44	423.812
Rv0838	lpqR	Probable conserved lipoprotein LpqR	-0.0371102	0.927919	0.98738	221.61	439.143	441.012	229.754	429.932	415.288
Rv0839	Rv0839	Conserved hypothetical protein	0.317984	0.0307096	0.183786	271.411	299.496	276.607	375.195	346.719	343.311
Rv0840c	pip	Probable proline iminopeptidase Pip (prolyl aminopeptidase) (pap)	0.0337805	0.903265	0.984612	425.791	326.723	302.408	461.616	305.883	313.005
Rv0841	Rv0841	Probable conserved transmembrane protein	0.353682	0.461069	0.808088	59.7601	45.6709	51.0014	113.823	45.4588	44.9856
Rv0842	Rv0842	Probable conserved integral membrane protein	0.46507	0.206514	0.569824	1207.65	2557.57	2307.06	2154.21	3146.67	3087.43
Rv0843	Rv0843	Probable dehydrogenase	0.0784911	0.833726	0.97086	166.83	329.357	305.408	200.244	309.736	338.576
Rv0844c	narL	Possible nitrate/nitrite response transcriptional regulatory protein NarL	-0.0277193	0.926432	0.98738	1820.19	2359.96	2568.07	1530.29	2450.92	2636.63
Rv0845	Rv0845	Possible two component sensor kinase	0.0129563	0.92845	0.98738	438.241	521.702	507.614	482.694	503.899	502.418
Rv0846c	Rv0846c	Probable oxidase	0.136543	0.729067	0.943023	1040.82	779.04	751.22	1452.3	684.193	693.252
Rv0847	lpqS	Probable lipoprotein LpqS	0.227964	0.595655	0.892928	756.962	712.29	749.42	1433.33	580.177	591.916
Rv0848	cysK2	Possible cysteine synthase a CysK2 (O-acetylserine sulfhydrylase) (O-acetylserine (thiol)-lyase) (CSASE)	0.208217	0.431709	0.793574	358.561	470.762	515.414	653.429	462.292	453.171
Rv0849	Rv0849	Probable conserved integral membrane transport protein	0.0363034	0.915402	0.986046	119.52	254.703	232.806	191.813	229.605	207.881
Rv0851c	Rv0851c	Probable short-chain type dehydrogenase/reductase	0.507488	0.183496	0.538636	176.79	363.611	373.81	324.607	493.882	487.265
Rv0852	Rv0852	Possible fatty-acid-CoA ligase FadD16 (fatty-acid-CoA synthetase) (fatty-acid-CoA synthase)	-0.176745	0.480354	0.821626	413.341	644.662	657.018	482.694	499.276	542.668
Rv0853c	pdc	Probable pyruvate or indole-3-pyruvate decarboxylase Pdc	0.0615742	0.867917	0.978263	4051.24	2562.84	2829.68	4759.49	2524.89	2572.7
Rv0854	Rv0854	Conserved protein	-0.669097	0.344533	0.717369	4392.37	1587.06	1393.24	2999.45	827.503	811.161
Rv0855	far	Probable fatty-acid-CoA racemase Far	0.199339	0.305268	0.689732	841.622	1024.08	1037.43	940.095	1178.08	1216.03
Rv0856	Rv0856	Conserved hypothetical protein	0.385117	0.136013	0.453836	632.461	503.258	452.412	857.889	634.882	579.604
Rv0857	Rv0857	Conserved hypothetical protein	0.235947	0.251454	0.633648	1115.52	1447.42	1431.04	1332.15	1704.32	1670.62
Rv0858c	dapC	Probable N-succinyldiaminopimelate aminotransferase DapC (DAP-at)	-0.128578	0.507972	0.842147	697.202	715.804	714.619	518.528	697.291	720.717
Rv0859	Rv0859	Possible acyl-CoA thiolase FadA	0.0418734	0.86406	0.977817	14427.1	9703.31	10782.3	14023.4	10656.6	11256.8
Rv0860	fadB	Probable fatty oxidation protein FadB	0.158204	0.106652	0.401026	11396.8	11304.4	11922.9	12223.3	13056.7	13350.3
Rv0861c	ercc3	DNA helicase Ercc3	0.297433	0.00952153	0.0789825	1533.84	1463.23	1453.24	1951.86	1769.81	1751.12
Rv0862c	Rv0862c	Conserved protein	0.0619812	0.817407	0.967508	784.352	1106.64	1103.43	796.762	1171.14	1158.73
Rv0863	Rv0863	Conserved hypothetical protein	0.0832103	0.857342	0.975926	8229.47	4031.34	3924.11	8519.87	4327.06	4297.31
Rv0864	moaC2	Probable molybdenum cofactor biosynthesis protein C 2 MoaC2	0.696889	5.01214e-09	3.35898e-07	2579.65	2432.85	2247.66	3762.49	4056.62	3925.11
Rv0865	mog	Probable molybdopterin biosynthesis Mog protein	0.665044	0.0947868	0.377049	358.561	722.83	741.62	663.968	1155.73	1076.81
Rv0866	moaE2	Probable molybdenum cofactor biosynthesis protein E2 MoaE2 (molybdopterin converting factor large subunit) (molybdopterin [MPT] converting factor, subunit 2)	1.06837	0.00599354	0.0565596	74.7002	124.717	155.404	170.735	277.375	303.534
Rv0867c	rpfA	Possible resuscitation-promoting factor RpfA	-0.0202516	0.95058	0.991341	266.431	450.561	413.411	267.695	420.686	427.126
Rv0868c	moaD2	Probable molybdenum cofactor biosynthesis protein D 2 MoaD2 (molybdopterin converting factor small subunit) (molybdopterin [MPT] converting factor, subunit 1)	-0.212965	0.600341	0.894799	669.811	350.436	351.009	541.714	300.49	339.523
Rv0869c	moaA2	Probable molybdenum cofactor biosynthesis protein A2 MoaA2	0.0435702	0.897429	0.983679	1872.48	2641.89	2650.27	1570.34	2826.92	2985.15
Rv0870c	Rv0870c	Possible conserved integral membrane protein	-0.755006	0.11847	0.423837	6070.63	2878.15	3019.88	3676.07	1728.97	1688.62
Rv0871	cspB	Probable cold shock-like protein B CspB	-0.386174	0.270259	0.652308	1556.25	2210.65	2262.06	954.849	1848.4	1807
Rv0872c	PE_PGRS15	PE-PGRS family protein PE_PGRS15	-0.143537	0.669096	0.91998	8062.64	13177.8	13915	7613.5	11788.5	12425
Rv0873	fadE10	Probable acyl-CoA dehydrogenase FadE10	-0.468123	0.205451	0.567682	27173.4	16550.4	17043.5	20671.5	11578.1	11681.1
Rv0874c	Rv0874c	Conserved hypothetical protein	-0.0154524	0.952639	0.991341	1327.17	1739.89	1857.05	1243.62	1772.89	1854.83
Rv0875c	Rv0875c	Possible conserved exported protein	0.714148	0.0332818	0.192674	1439.22	724.586	776.421	1690.48	1541.75	1575.92
Rv0876c	Rv0876c	Possible conserved transmembrane protein	0.147255	0.328938	0.707154	6364.45	5408.49	5489.55	5758.61	6667.8	6670.18
Rv0877	Rv0877	Conserved hypothetical protein	0.152511	0.130741	0.447549	3309.22	3615.91	3421.29	3711.9	3928.71	3862.61
Rv0878c	PPE13	PPE family protein PPE13	0.0587346	0.871852	0.979347	283.861	238.016	211.206	379.41	195.704	192.728
Rv0879c	Rv0879c	Possible conserved transmembrane protein	-0.920828	0.0021881	0.0254463	1865.01	1143.53	1213.23	916.908	650.291	663.419
Rv0880	Rv0880	Possible transcriptional regulatory protein (possibly MarR-family)	-0.425107	0.0451019	0.237145	385.951	410.16	375.01	229.754	296.638	336.682
Rv0881	Rv0881	Possible rRNA methyltransferase (rRNA methylase)	0.102353	0.83674	0.970986	74.7002	168.631	171.005	77.9899	187.228	180.416
Rv0882	Rv0882	Probable transmembrane protein	-0.161606	0.230807	0.603063	532.861	526.094	473.413	451.077	462.292	450.33
Rv0883c	Rv0883c	Conserved hypothetical protein	-0.669603	0.314162	0.699306	23831.8	6754.02	7388.6	13688.3	5035.13	5150.61
Rv0884c	serC	Possible phosphoserine aminotransferase SerC (PSAT)	-0.414881	0.0587063	0.275355	9190.61	6377.24	6555.78	5977.82	5267.05	5343.82
Rv0885	Rv0885	Conserved hypothetical protein	-0.772025	0.0247815	0.157788	7577.09	4372.11	4221.71	3992.24	2800.72	2676.41
Rv0886	fprB	Probable NADPH:adrenodoxin oxidoreductase FprB (adrenodoxin reductase) (AR) (ferredoxin-NADP(+) reductase)	-0.495115	0.0294312	0.179177	590.131	809.78	859.823	470.047	559.374	576.289
Rv0887c	Rv0887c	Conserved hypothetical protein	-1.32317	0.137592	0.456743	2171.28	516.433	570.615	973.82	149.475	180.889
Rv0888	Rv0888	Probable exported protein	-2.14569	1.25657e-09	9.74211e-08	21827.4	11954.4	11568.9	4217.78	3113.54	2919.33
Rv0889c	citA	Probable citrate synthase II CitA	0.144601	0.580087	0.884902	2602.06	3486.8	3449.49	2649.55	3840.88	4052.97
Rv0890c	Rv0890c	Probable transcriptional regulatory protein (probably LuxR-family)	0.242518	0.386419	0.756187	361.051	606.018	576.016	518.528	653.373	660.105
Rv0891c	Rv0891c	Possible transcriptional regulatory protein	0.0218879	0.963594	0.992459	973.592	667.498	661.218	1325.83	525.472	489.633
Rv0892	Rv0892	Probable monooxygenase	0.62427	0.00314152	0.0342955	597.601	599.87	540.015	1087.64	842.913	754.811
Rv0893c	Rv0893c	Possible S-adenosylmethionine-dependent methyltransferase	-0.208177	0.288663	0.669974	395.911	305.644	328.209	330.93	289.703	269.44
Rv0894	Rv0894	Possible transcriptional regulatory protein (possibly LuxR-family)	-0.0929786	0.818034	0.967835	418.321	229.233	248.407	402.597	217.277	220.193
Rv0895	Rv0895	Possible triacylglycerol synthase (diacylglycerol acyltransferase)	-0.123574	0.766415	0.955026	126.99	229.233	235.206	107.5	228.835	206.46
Rv0896	gltA2	Probable citrate synthase I GltA2	-0.0847522	0.904908	0.984612	54092.9	16739.3	17177.9	52590.5	15447.5	14950.4
Rv0897c	Rv0897c	Probable oxidoreductase	0.458496	0.0251272	0.158711	784.352	1026.72	1021.83	1117.15	1393.81	1387.92
Rv0898c	Rv0898c	Conserved hypothetical protein	-0.27362	0.536183	0.861116	4290.28	1977.02	1945.25	3102.73	1889.23	1799.9
Rv0899	arfA	Outer membrane protein A OmpA	0.151017	0.397134	0.766284	672.301	730.734	678.618	906.369	691.127	726.399
Rv0900	arfB	Possible membrane protein	0.466328	0.16779	0.508384	57.2701	64.1149	61.8017	52.6959	105.557	90.4447
Rv0901	arfC	Possible conserved exported or membrane protein	0.092806	0.625722	0.905603	433.261	483.058	562.815	560.684	470.768	557.348
Rv0902c	prrB	Two component sensor histidine kinase PrrB	0.17812	0.328703	0.707154	5672.23	4308	4334.52	5098.85	5478.94	5599.05
Rv0903c	prrA	Two component response transcriptional regulatory protein PrrA	0.556117	0.240692	0.618004	2602.06	4122.68	4113.11	2407.15	6817.27	6709.96
Rv0904c	accD3	Putative acetyl-coenzyme A carboxylase carboxyl transferase (subunit beta) AccD3 (accase beta chain)	0.0349287	0.93055	0.98738	430.771	812.415	860.423	467.939	844.454	844.309
Rv0905	echA6	Possible enoyl-CoA hydratase EchA6 (enoyl hydrase) (unsaturated acyl-CoA hydratase) (crotonase)	-0.269863	0.584726	0.887867	24374.7	9786.75	10515.3	17950.3	9352.95	9750.04
Rv0906	Rv0906	Conserved protein	0.00214212	0.990371	0.998068	7636.85	5972.35	6531.78	7503.89	6255.59	6408.79
Rv0907	Rv0907	Conserved protein	-0.0637198	0.738071	0.945975	1611.03	1847.92	1891.85	1412.25	1841.46	1862.4
Rv0908	ctpE	Probable metal cation transporter ATPase P-type CtpE	0.155825	0.214807	0.580948	873.992	1010.03	970.826	1039.16	1094.86	1056.45
Rv0909	Rv0909	Conserved hypothetical protein	-0.744297	0.00188918	0.0225674	2569.69	2344.15	2171.46	1802.2	1247.42	1187.62
Rv0910	Rv0910	Conserved hypothetical protein	0.28068	0.488799	0.828068	776.882	1406.14	1409.44	881.075	1758.25	1726.03
Rv0911	Rv0911	Conserved protein	-0.131092	0.371908	0.746459	353.581	332.871	346.809	328.822	324.375	293.117
Rv0912	Rv0912	Probable conserved transmembrane protein	-0.00125208	0.997609	0.999631	410.851	823.833	774.621	411.028	803.618	793.641
Rv0913c	Rv0913c	Possible dioxygenase	-0.69795	0.0906195	0.368007	8789.72	4598.71	4422.72	5084.1	2964.84	2931.17
Rv0914c	Rv0914c	Possible lipid carrier protein or keto acyl-CoA thiolase	-0.411903	0.10197	0.39031	4994.95	3257.57	3406.89	3286.12	2631.98	2841.2
Rv0915c	PPE14	PPE family protein PPE14	0.170637	0.53323	0.860217	408.361	509.406	535.214	392.057	612.537	628.851
Rv0916c	PE7	PE family protein PE7	0.227374	0.325106	0.702823	390.931	290.713	304.808	453.185	331.31	367.461
Rv0917	betP	Possible glycine betaine transport integral membrane protein BetP	-0.335078	0.0604073	0.280012	507.961	569.13	610.816	385.734	481.555	468.797
Rv0918	Rv0918	Conserved protein	-0.0940348	0.796645	0.960345	361.051	546.294	603.016	299.313	566.308	548.824
Rv0919	Rv0919	GCN5-related N-acetyltransferase	0.0191313	0.925189	0.98738	361.051	460.222	489.613	406.812	495.423	432.809
Rv0920c	Rv0920c	Probable transposase	-0.496981	0.10262	0.392038	1254.96	925.714	838.223	935.879	640.275	565.398
Rv0921	Rv0921	Possible resolvase	-0.494256	0.128006	0.442141	219.12	365.367	325.209	153.872	254.261	236.766
Rv0922	Rv0922	Possible transposase	-0.0482792	0.762453	0.95447	2866	2934.36	3093.08	3307.19	2653.56	2655.57
Rv0923c	Rv0923c	Conserved hypothetical protein	-0.212674	0.153607	0.482417	739.532	832.616	910.225	693.478	712.701	742.973
Rv0924c	mntH	Divalent cation-transport integral membrane protein MntH (BRAMP) (MRAMP)	0.121147	0.55941	0.873927	283.861	300.374	270.607	246.617	345.949	328.158
Rv0925c	Rv0925c	Conserved protein	-0.813364	0.154324	0.483066	8217.02	3604.49	3624.1	5071.45	1866.12	1853.88
Rv0926c	Rv0926c	Conserved hypothetical protein	-0.0928765	0.649389	0.914158	1957.14	1473.76	1477.84	1722.1	1440.81	1435.28
Rv0927c	Rv0927c	Probable short-chain type dehydrogenase/reductase	-0.552726	0.258332	0.637209	1762.92	819.441	879.024	1226.76	545.505	588.601
Rv0928	pstS3	Periplasmic phosphate-binding lipoprotein PstS3 (PBP-3) (PstS3) (PHOS1)	0.128263	0.79233	0.960345	4546.75	2159.71	2107.26	4942.87	2390.82	2298.05
Rv0929	pstC2	Phosphate-transport integral membrane ABC transporter PstC2	0.407832	0.00555337	0.0537435	510.451	516.433	535.814	765.144	631.8	688.043
Rv0930	pstA1	Probable phosphate-transport integral membrane ABC transporter PstA1	0.831205	3.12617e-07	1.32913e-05	943.712	945.915	955.226	1433.33	1807.56	1809.84
Rv0931c	pknD	Transmembrane serine/threonine-protein kinase D PknD (protein kinase D) (STPK D)	0.476977	0.232603	0.605872	36157.4	19560.3	19436.9	48625.7	28175.2	27796.8
Rv0932c	pstS2	Periplasmic phosphate-binding lipoprotein PstS2 (PBP-2) (PstS2)	0.183643	0.311862	0.697062	24471.8	21214.1	20768.4	29294.7	23278.7	22903.4
Rv0933	pstB	Phosphate-transport ATP-binding protein ABC transporter PstB	-0.591065	0.000469456	0.00733688	1867.5	1558.96	1498.84	1195.14	1023.98	1049.35
Rv0934	pstS1	Periplasmic phosphate-binding lipoprotein PstS1 (PBP-1) (PstS1)	-0.839533	0.0911805	0.369015	8916.71	3737.99	4165.91	4753.17	2211.3	2436.33
Rv0935	pstC1	Phosphate-transport integral membrane ABC transporter PstC1	0.329014	0.0952218	0.377386	1088.13	917.81	918.025	1448.08	1129.53	1096.23
Rv0936	pstA2	Phosphate-transport integral membrane ABC transporter PstA2	0.000634664	0.998525	0.999702	234.061	471.64	415.811	299.313	410.67	415.762
Rv0937c	mku	DNA end-binding protein, Mku	0.0411974	0.935665	0.98738	4061.2	1589.7	1516.84	3482.14	2003.27	1886.55
Rv0938	ligD	ATP dependent DNA ligase LigD (ATP dependent polydeoxyribonucleotide synthase) (thermostable DNA ligase) (ATP dependent polynucleotide ligase) (sealase) (DNA repair enzyme) (DNA joinase)	0.735501	4.1708e-17	9.70079e-15	2295.78	2309.02	2322.66	3728.76	3895.58	3904.75
Rv0939	Rv0939	Possible bifunctional enzyme: 2-hydroxyhepta-2,4-diene-1,7-dioate isomerase (HHDD isomerase) + cyclase/dehydrase	0.683685	4.34968e-07	1.79153e-05	4327.63	3788.05	3898.31	5882.97	6650.85	6737.42
Rv0940c	Rv0940c	Possible oxidoreductase	0.0801378	0.890624	0.983117	1312.23	682.429	715.219	1764.26	567.079	535.092
Rv0941c	Rv0941c	Conserved hypothetical protein	-0.012237	0.977018	0.995909	1929.75	1037.26	1003.23	1901.27	1007.8	1026.62
Rv0942	Rv0942	Hypothetical protein	0.091299	0.517389	0.849214	575.191	640.271	652.218	613.38	684.193	693.725
Rv0943c	Rv0943c	Probable monooxygenase	-0.490621	0.335392	0.712561	52.2901	85.1938	81.0022	21.0784	57.7865	73.8711
Rv0944	Rv0944	Possible formamidopyrimidine-DNA glycosylase (FAPY-DNA glycosylase)	-0.25812	0.680023	0.924099	12.45	58.8452	48.6013	18.9705	41.6063	40.7238
Rv0945	Rv0945	Probable short-chain type dehydrogenase/reductase	0.270657	0.285142	0.666737	587.641	839.642	840.623	741.958	957.716	1039.88
Rv0946c	pgi	Probable glucose-6-phosphate isomerase Pgi (GPI) (phosphoglucose isomerase) (phosphohexose isomerase) (phi)	0.0217998	0.967385	0.99428	8311.64	3184.67	3505.29	7879.09	3630.54	3718.65
Rv0948c	Rv0948c	Chorismate mutase	-0.135248	0.455537	0.806265	498.001	461.979	428.412	489.018	389.096	390.191
Rv0949	uvrD1	Probable ATP-dependent DNA helicase II UvrD1	0.469731	0.0188273	0.132833	3100.06	2339.76	2226.66	3785.67	3424.05	3392.86
Rv0950c	Rv0950c	Conserved hypothetical protein	0.23567	0.445802	0.801946	244.021	477.788	432.012	427.891	454.588	484.897
Rv0951	sucC	Probable succinyl-CoA synthetase (beta chain) SucC (SCS-beta)	0.0286703	0.94508	0.990417	19743.3	10997.9	10754.1	20559.8	11084.2	10683.4
Rv0952	sucD	Probable succinyl-CoA synthetase (alpha chain) SucD (SCS-alpha)	-0.219895	0.692094	0.929225	13505.8	5794.94	5932.96	12132.7	4773.17	4760.9
Rv0953c	Rv0953c	Possible oxidoreductase	-0.436856	0.429092	0.790529	119.52	303.887	292.808	80.0977	221.9	226.349
Rv0954	Rv0954	Probable conserved transmembrane protein	-0.136404	0.236368	0.61118	9738.41	8595.79	8967.84	7879.09	8396.77	8544.42
Rv0955	Rv0955	Probable conserved integral membrane protein	0.217984	0.634402	0.908802	906.362	1853.18	1903.25	1013.87	2121.15	2289.53
Rv0956	purN	Probable 5'-phosphoribosylglycinamide formyltransferase PurN (GART) (gar transformylase) (5'-phosphoribosylglycinamide transformylase)	0.019199	0.962953	0.99233	849.092	451.439	411.011	792.546	467.686	471.639
Rv0957	purH	Probable bifunctional purine biosynthesis protein PurH: phosphoribosylaminoimidazolecarboxamide formyltransferase (AICAR transformylase) (5'-phosphoribosyl-5-aminoimidazole-4-carboxamide formyltransferase) + inosinemonophosphate cyclohydrolase (imp cyclohydrolase) (inosinicase) (imp synthetase) (ATIC)	-0.388401	0.292186	0.672161	4058.71	2208.89	2304.06	2894.06	1820.66	1833.04
Rv0958	Rv0958	Possible magnesium chelatase	0.0945774	0.659027	0.918538	1638.42	1274.39	1318.84	1787.44	1347.58	1382.72
Rv0959	Rv0959	Conserved hypothetical protein	0.587984	0.0177278	0.127215	1065.72	1439.51	1438.84	1566.12	2071.84	2294.27
Rv0959A	vapB9	Possible antitoxin VapB9	-0.469457	0.386685	0.756187	129.48	274.904	280.808	69.5586	210.343	213.563
Rv0960	vapC9	Possible toxin VapC9	-0.338704	0.221557	0.5888	341.131	455.831	432.012	231.862	370.604	366.041
Rv0961	Rv0961	Probable integral membrane protein	-0.599978	0.23318	0.606975	258.961	620.07	567.615	164.411	375.998	412.92
Rv0962c	lprP	Possible lipoprotein LprP	-0.56009	0.299597	0.682444	37.3501	121.204	98.4027	33.7254	66.2619	74.3446
Rv0963c	Rv0963c	Conserved hypothetical protein	-0.0045484	0.990886	0.998068	27.3901	51.8189	51.0014	29.5097	50.0817	51.1415
Rv0964c	Rv0964c	Hypothetical protein	-0.659903	0.0485413	0.247017	94.6202	82.5589	73.202	75.8821	43.1473	44.0385
Rv0965c	Rv0965c	Conserved hypothetical protein	-0.533859	0.229174	0.600102	146.91	252.947	271.807	82.2056	201.097	178.995
Rv0966c	Rv0966c	Conserved protein	0.00737114	0.986461	0.998068	779.372	1446.54	1431.64	685.047	1466.24	1524.78
Rv0967	csoR	Copper-sensitive operon repressor CsoR	-0.385418	0.00117561	0.0153412	692.221	713.169	693.019	548.037	549.357	513.783
Rv0968	Rv0968	Conserved protein	-0.127991	0.789839	0.960259	375.991	776.405	691.819	282.45	739.668	664.84
Rv0969	ctpV	Probable metal cation transporter P-type ATPase CtpV	0.22437	0.629479	0.907055	1501.47	2817.54	2940.08	1462.84	3496.47	3521.66
Rv0970	Rv0970	Probable conserved integral membrane protein	0.137321	0.784504	0.959583	224.1	451.439	586.816	250.832	530.866	608.016
Rv0971c	echA7	Probable enoyl-CoA hydratase EchA7 (enoyl hydrase) (unsaturated acyl-CoA hydratase) (crotonase)	0.610051	0.214961	0.580967	74.7002	174.779	217.206	153.872	243.474	319.635
Rv0972c	fadE12	Acyl-CoA dehydrogenase FadE12	0.457199	0.449968	0.804648	707.162	321.453	281.408	1072.89	368.293	356.097
Rv0973c	accA2	Probable acetyl-/propionyl-coenzyme A carboxylase alpha chain (alpha subunit) AccA2: biotin carboxylase + biotin carboxyl carrier protein (BCCP)	1.22049	1.30484e-11	1.47409e-09	221.61	260.851	241.807	642.89	513.915	549.771
Rv0974c	accD2	Probable acetyl-/propionyl-CoA carboxylase (beta subunit) AccD2	0.88601	1.72876e-08	1.01971e-06	161.85	159.848	153.004	305.636	285.08	286.487
Rv0975c	fadE13	Probable acyl-CoA dehydrogenase FadE13	0.887428	0.00166027	0.0202615	107.07	147.552	135.004	177.058	265.048	279.858
Rv0976c	Rv0976c	Conserved hypothetical protein	0.844666	3.32365e-05	0.000782244	161.85	212.545	214.206	318.283	362.9	385.929
Rv0977	PE_PGRS16	PE-PGRS family protein PE_PGRS16	-0.0772425	0.649905	0.914158	1904.85	1511.53	1590.64	1724.21	1466.24	1550.82
Rv0978c	PE_PGRS17	PE-PGRS family protein PE_PGRS17	-0.0342424	0.969406	0.994618	17.43	155.457	164.404	29.5097	145.622	154.845
Rv0979A	rpmF	50S ribosomal protein L32 RpmF	-1.01826	0.00071325	0.0102552	597.601	912.54	1035.63	349.901	406.817	500.05
Rv0979c	Rv0979c	Hypothetical protein	-0.70774	0.337358	0.714228	7.47002	36.0098	35.401	6.32351	25.4261	16.5736
Rv0980c	PE_PGRS18	PE-PGRS family protein PE_PGRS18	-0.0915621	0.825312	0.970775	333.661	694.725	663.018	341.469	617.16	629.798
Rv0981	mprA	Mycobacterial persistence regulator MRPA (two component response transcriptional regulatory protein)	0.225896	0.2555	0.63446	2382.94	1753.94	1788.05	2502	2221.31	2195.77
Rv0982	mprB	Two component sensor kinase MprB	0.757001	0.000169124	0.00315433	2696.68	3176.76	3068.48	4076.55	5570.62	5464.09
Rv0983	pepD	Probable serine protease PepD (serine proteinase) (MTB32B)	0.0413276	0.828342	0.97086	3976.54	5205.6	5257.94	4472.83	5173.05	5220.22
Rv0984	moaB2	Possible pterin-4-alpha-carbinolamine dehydratase MoaB2 (PHS) (4-alpha- hydroxy-tetrahydropterin dehydratase) (pterin-4-a-carbinolamine dehydratase) (phenylalanine hydroxylase-stimulating protein) (PHS) (pterin carbinolamine dehydratase) (PCD)	0.0197354	0.971631	0.995292	2345.59	5125.68	5418.75	1819.06	5463.53	5784.68
Rv0985c	mscL	Possible large-conductance ion mechanosensitive channel MscL	-0.564534	0.142829	0.464428	3299.26	1869.87	1845.05	2192.15	1270.53	1280.91
Rv0986	Rv0986	Probable adhesion component transport ATP-binding protein ABC transporter	-0.751561	0.21966	0.587386	2983.03	1259.46	1203.03	1941.32	671.865	623.169
Rv0987	Rv0987	Probable adhesion component transport transmembrane protein ABC transporter	-0.587278	0.10828	0.403904	3090.1	2091.2	1891.85	2217.44	1332.94	1160.16
Rv0988	Rv0988	Possible conserved exported protein	-0.447632	0.00893504	0.0759767	931.262	896.731	835.823	748.282	636.423	575.816
Rv0989c	grcC2	Probable polyprenyl-diphosphate synthase GrcC2 (polyprenyl pyrophosphate synthetase)	-0.133158	0.733398	0.945397	948.692	564.738	531.614	881.075	491.571	492
Rv0990c	Rv0990c	Hypothetical protein	-0.0547054	0.894906	0.983679	475.591	1052.19	1037.43	573.331	963.109	935.701
Rv0991c	Rv0991c	Conserved serine rich protein	-0.383428	0.502716	0.837648	14100.9	8221.64	7766.61	14211	4581.32	4277.42
Rv0992c	Rv0992c	Conserved hypothetical protein	0.00869469	0.987077	0.998068	281.371	612.166	692.419	244.509	666.472	684.728
Rv0993	galU	UTP--glucose-1-phosphate uridylyltransferase GalU (UDP-glucose pyrophosphorylase) (UDPGP) (alpha-D-glucosyl-1-phosphate uridylyltransferase) (uridine diphosphoglucose pyrophosphorylase)	-0.0653216	0.873586	0.979625	438.241	764.988	775.221	368.871	784.356	737.29
Rv0994	moeA1	Probable molybdopterin biosynthesis protein MoeA1	0.243442	0.380223	0.752665	1979.55	2688.44	2616.07	2084.65	3247.6	3290.1
Rv0995	rimJ	Ribosomal-protein-alanine acetyltransferase RimJ (acetylating enzyme for N-terminal of ribosomal protein S5)	0.243892	0.52948	0.858017	278.881	527.85	497.413	335.146	596.357	614.645
Rv0996	Rv0996	Probable conserved transmembrane protein	-0.0214945	0.936634	0.98738	6660.76	8683.62	8626.43	5716.45	8986.19	8911.41
Rv0997	Rv0997	Hypothetical protein	-0.914604	0.000176281	0.00327238	2529.85	1761.84	1853.45	1285.78	972.355	1002.94
Rv0997a	Rv0997a		-0.976144	2.58216e-07	1.13059e-05	6840.04	7341.6	7174.39	2919.35	3968.78	3958.26
Rv0998	Rv0998	Conserved hypothetical protein	0.468389	0.389851	0.759346	400.891	1186.57	1170.03	689.262	1517.09	1611.91
Rv0999	Rv0999	Unknown protein	-0.140253	0.694505	0.929225	263.941	496.232	463.213	265.587	429.161	416.709
Rv1000c	Rv1000c	Conserved hypothetical protein	0.427787	0.178318	0.529016	318.721	518.189	520.214	451.077	671.865	706.511
Rv1001	arcA	Probable arginine deiminase ArcA (adi) (ad) (arginine dihydrolase)	0.176206	0.330392	0.708061	1625.97	1912.03	1911.65	1751.61	2272.17	2133.74
Rv1002c	Rv1002c	Conserved membrane protein	0.337265	0.05189	0.253099	811.742	994.22	981.627	1043.38	1264.37	1218.87
Rv1003	Rv1003	Conserved protein	-0.135995	0.729407	0.943023	97.1102	199.371	187.205	103.284	154.868	183.257
Rv1004c	Rv1004c	Probable membrane protein	0.4531	0.545284	0.866929	517.921	2008.64	2315.46	638.674	2852.34	3139.05
Rv1005c	Rv1005c	Probable para-aminobenzoate synthase component I PABD	-0.132118	0.460512	0.808088	1108.05	859.843	913.825	948.526	802.077	873.668
Rv1006	Rv1006	Unknown protein	-0.244068	0.00641607	0.0592737	2153.85	2194.84	2208.66	1806.42	1860.73	1868.09
Rv1007c	metS	Methionyl-tRNA synthetase MetS (MetRS) (methionine--tRNA ligase)	0.134142	0.692232	0.929225	2186.22	1402.62	1342.84	2417.69	1490.89	1502.05
Rv1008	tatD	Probable deoxyribonuclease TatD (YJJV protein)	-0.542862	0.254856	0.63446	124.5	241.529	233.406	67.4507	167.966	174.26
Rv1009	rpfB	Probable resuscitation-promoting factor RpfB	-0.190418	0.604292	0.896183	747.002	1273.52	1273.83	630.243	1129.53	1127.01
Rv1010	ksgA	Probable dimethyladenosine transferase KsgA (S-adenosylmethionine-6-N', N'-adenosyl(rRNA) dimethyltransferase) (16S rRNA dimethylase) (high level kasugamycin resistance protein KsgA) (kasugamycin dimethyltransferase)	0.0483552	0.921659	0.98738	84.6602	152.822	150.004	61.1272	179.524	159.107
Rv1011	ispE	Probable 4-diphosphocytidyl-2-C-methyl-D-erythritol kinase IspE (CMK) (4-(cytidine-5'-diphospho)-2-C-methyl-D-erythritol kinase)	0.0418048	0.879449	0.981261	520.411	683.307	738.02	493.234	748.914	756.232
Rv1012	Rv1012	Hypothetical protein	0.144199	0.695156	0.929225	32.3701	70.2629	76.2021	71.6664	64.7209	69.6093
Rv1013	pks16	Putative polyketide synthase Pks16	-0.858604	0.021217	0.142432	10512.8	5658.8	5739.16	5296.99	3385.52	3401.39
Rv1014c	pth	Probable peptidyl-tRNA hydrolase Pth	0.0543386	0.772207	0.95805	268.921	308.279	340.809	282.45	334.391	338.576
Rv1015c	rplY	50S ribosomal protein L25 RplY	-0.13289	0.794607	0.960345	2808.73	1457.96	1423.24	2868.76	1124.91	1196.62
Rv1016c	lpqT	Probable conserved lipoprotein LpqT	-0.005474	0.966185	0.993575	664.831	654.324	633.617	689.262	604.062	654.896
Rv1017c	prsA	Probable ribose-phosphate pyrophosphokinase PrsA (phosphoribosyl pyrophosphate synthetase) (PRPP synthetase)	-0.431624	0.385042	0.754439	17203.4	7766.69	7774.41	12463.6	5945.85	5868.49
Rv1018c	glmU	Probable UDP-N-acetylglucosamine pyrophosphorylase GlmU	-0.346818	0.166052	0.504666	4915.27	3452.54	3576.1	3770.92	2760.66	2859.66
Rv1019	Rv1019	Probable transcriptional regulatory protein (probably TetR-family)	0.217734	0.0497494	0.250197	2156.34	2238.75	2202.06	2375.53	2621.97	2666.46
Rv1020	mfd	Probable transcription-repair coupling factor Mfd (TRCF)	0.428168	0.147465	0.472459	1668.3	2658.57	2591.47	2390.29	3390.14	3533.03
Rv1021	Rv1021	Conserved protein	0.265896	0.0432065	0.229931	976.082	987.194	974.426	1062.35	1257.44	1202.3
Rv1022	lpqU	Probable conserved lipoprotein LpqU	-0.131744	0.67432	0.920353	575.191	832.616	899.424	499.557	772.028	833.891
Rv1023	eno	Probable enolase Eno	-0.45072	0.0231428	0.151472	2118.99	2018.3	2176.26	1880.19	1356.83	1393.61
Rv1024	Rv1024	Possible conserved membrane protein	-0.229388	0.611253	0.898457	918.812	456.709	526.814	822.056	389.867	411.5
Rv1025	Rv1025	Conserved protein	-0.0793977	0.862226	0.976692	72.2102	184.44	190.805	99.0683	164.114	162.895
Rv1026	Rv1026	Conserved protein	0.889168	0.000110342	0.00220349	59.7601	76.4109	78.6021	126.47	130.212	148.216
Rv1027c	kdpE	Probable transcriptional regulatory protein KdpE	0.361661	0.0307239	0.183786	266.431	334.627	328.209	385.734	417.604	401.556
Rv1028A	kdpF	Probable membrane protein KdpF	0.458514	0.264242	0.64415	24.9001	43.036	40.2011	31.6175	52.3931	64.874
Rv1028c	kdpD	Probable sensor protein KdpD	0.290495	0.36359	0.737989	2504.95	3872.37	4008.11	3026.85	4759.3	4918.11
Rv1029	kdpA	Probable potassium-transporting ATPase a chain KdpA (potassium-translocating ATPase a chain) (ATP phosphohydrolase [potassium-transporting] a chain) (potassium binding and translocating subunit A)	0.360184	0.0398758	0.218076	410.851	522.581	484.213	567.008	665.701	594.757
Rv1030	kdpB	Probable potassium-transporting P-type ATPase B chain KdpB (potassium-translocating ATPase B chain) (ATP phosphohydrolase [potassium-transporting] B chain) (potassium binding and translocating subunit B)	-0.0938533	0.55465	0.872847	303.781	360.976	316.809	297.205	305.113	319.161
Rv1031	kdpC	Probable potassium-transporting ATPase C chain KdpC (potassium-translocating ATPase C chain) (ATP phosphohydrolase [potassium-transporting] C chain) (potassium binding and translocating subunit C)	0.0139598	0.954468	0.991341	196.71	255.581	256.207	187.597	271.212	256.181
Rv1032c	trcS	Two component sensor histidine kinase TrcS	-0.168675	0.594318	0.892928	1391.91	863.356	819.622	1129.8	791.29	811.635
Rv1033c	trcR	Two component transcriptional regulator TrcR	-0.544802	0.241775	0.619961	3466.09	1466.74	1438.24	1968.72	1181.93	1215.08
Rv1037c	esxI	Putative ESAT-6 like protein EsxI (ESAT-6 like protein 1)	-0.40079	0.0164132	0.119738	443.221	429.482	445.212	290.881	372.916	327.211
Rv1038c	esxJ	ESAT-6 like protein EsxJ (ESAT-6 like protein 2)	-0.387916	0.0608378	0.281615	811.742	613.044	583.216	550.145	477.702	500.998
Rv1039c	PPE15	PPE family protein PPE15	0.0269245	0.950763	0.991341	179.28	378.542	375.01	196.029	354.424	401.082
Rv1040c	PE8	PE family protein PE8	-0.0478738	0.862503	0.976692	122.01	139.648	184.205	118.039	147.934	166.21
Rv1041c	Rv1041c	Probable is like-2 transposase	0.429386	0.33886	0.714747	390.931	219.572	249.007	607.057	277.375	273.228
Rv1042c	Rv1042c	Probable is like-2 transposase	-0.193173	0.20217	0.566312	229.08	223.085	228.606	196.029	200.327	197.937
Rv1043c	Rv1043c	Conserved hypothetical protein	0.156436	0.643333	0.910755	881.462	555.077	557.415	990.683	632.57	597.598
Rv1044	Rv1044	Conserved hypothetical protein	0.311015	0.453502	0.805185	600.091	287.2	312.608	674.507	410.67	399.188
Rv1045	Rv1045	Hypothetical protein	0.370823	0.00903108	0.0761383	475.591	456.709	420.611	623.919	564.767	559.242
Rv1047	Rv1047	Probable transposase	0.00604348	0.986166	0.998068	114.54	230.989	225.606	158.088	212.654	207.407
Rv1048c	Rv1048c	Hypothetical protein	-0.589725	0.182989	0.537948	1902.36	887.069	919.825	1157.2	675.717	631.693
Rv1049	Rv1049	Probable transcriptional repressor protein	0.177061	0.244457	0.622287	328.681	319.696	313.208	324.607	368.293	383.088
Rv1050	Rv1050	Probable oxidoreductase	0.637667	0.000395813	0.00633622	156.87	190.588	163.804	274.019	250.408	277.49
Rv1051c	Rv1051c	Conserved hypothetical protein	0.227905	0.36643	0.741486	59.7601	50.0623	54.0015	59.0194	60.8685	67.2416
Rv1052	Rv1052	Hypothetical protein	0.171829	0.450437	0.804648	674.791	954.698	852.023	779.899	1023.21	994.892
Rv1056	Rv1056	Conserved protein	0.0925452	0.845135	0.973885	2397.88	1158.46	1248.63	2643.23	1239.71	1239.71
Rv1057	Rv1057	Conserved hypothetical protein	-0.675671	0.0603013	0.280012	5739.46	3810.01	4023.71	4078.66	2197.43	2225.13
Rv1058	fadD14	Probable medium chain fatty-acid-CoA ligase FadD14 (fatty-acid-CoA synthetase) (fatty-acid-CoA synthase)	0.0623538	0.762435	0.95447	3090.1	2360.83	2407.87	3147	2568.8	2486.99
Rv1059	Rv1059	Conserved protein	0.0980388	0.66946	0.91998	1073.19	1551.05	1527.04	1294.21	1581.81	1573.08
Rv1060	Rv1060	Unknown protein	0.398792	0.447231	0.803431	288.841	811.537	865.823	507.988	994.699	1092.91
Rv1061	Rv1061	Conserved protein	0.0258787	0.886248	0.982688	806.762	682.429	676.218	841.026	671.865	691.831
Rv1062	Rv1062	Conserved hypothetical protein	0.525156	0.237977	0.613805	124.5	240.651	251.407	168.627	374.457	346.626
Rv1063c	Rv1063c	Conserved hypothetical protein	0.384315	0.317782	0.700106	1623.48	2605	2733.67	1840.14	3573.52	3674.61
Rv1064c	lpqV	Possible lipoprotein LpqV	-0.318527	0.235742	0.610829	221.61	150.187	170.405	174.95	121.737	137.798
Rv1065	Rv1065	Conserved hypothetical protein	-0.371466	0.343968	0.717369	684.751	1703	1542.04	914.801	1081.76	1045.56
Rv1066	Rv1066	Conserved hypothetical protein	0.0336297	0.959635	0.991341	47.3101	209.911	209.406	75.8821	179.524	223.507
Rv1067c	PE_PGRS19	PE-PGRS family protein PE_PGRS19	0.0723297	0.928094	0.98738	14.94	113.299	93.0025	27.4019	98.6224	107.492
Rv1068c	PE_PGRS20	PE-PGRS family protein PE_PGRS20	0.48023	0.253277	0.633648	17.43	23.7137	25.2007	21.0784	30.049	40.7238
Rv1069c	Rv1069c	Conserved protein	0.381941	0.116715	0.421231	2841.1	2431.98	2292.06	4173.51	2878.54	2808.52
Rv1070c	echA8	Probable enoyl-CoA hydratase EchA8 (enoyl hydrase) (unsaturated acyl-CoA hydratase) (crotonase)	0.180408	0.746806	0.949477	8802.17	3123.19	3097.28	8597.86	4277.75	4144.83
Rv1071c	echA9	Possible enoyl-CoA hydratase EchA9 (enoyl hydrase) (unsaturated acyl-CoA hydratase) (crotonase)	0.0166441	0.962401	0.992264	4885.39	2785.93	2967.08	4767.92	3014.92	2977.1
Rv1072	Rv1072	Probable conserved transmembrane protein	0.291583	0.407577	0.773993	28099.7	47732.2	47294.5	34288.2	58777.4	57641.2
Rv1073	Rv1073	Conserved hypothetical protein	0.343638	0.221766	0.588894	4046.26	5394.44	5394.15	4493.91	7106.2	7224.21
Rv1074c	fadA3	Probable beta-ketoacyl CoA thiolase FadA3	-0.153399	0.60052	0.894799	17215.9	10457.8	10431.3	13281.5	10490.2	10484.5
Rv1075c	Rv1075c	Conserved exported protein	-0.242109	0.157857	0.490698	6464.05	5337.35	5643.75	4285.23	5129.9	5318.25
Rv1076	lipU	Possible lipase LipU	-0.0694369	0.680607	0.924099	11742.9	9200.05	9270.85	9080.56	9888.43	9807.81
Rv1077	cbs	Probable cystathionine beta-synthase Cbs (serine sulfhydrase) (beta-thionase) (hemoprotein H-450)	-0.0308108	0.846269	0.973885	5288.77	6109.36	6138.17	5046.16	5999.78	6118.99
Rv1078	Rv1078	Probable proline-rich antigen homolog Pra	-0.419066	0.0511889	0.252056	10744.4	7638.46	8258.02	7503.89	6172.37	6246.37
Rv1079	metB	Cystathionine gamma-synthase MetB (CGS) (O-succinylhomoserine [thiol]-lyase)	-0.327205	0.0319315	0.188628	2636.92	2347.66	2419.87	1722.1	2064.91	2098.7
Rv1080c	greA	Probable transcription elongation factor GreA (transcript cleavage factor GreA)	-0.00550618	0.992702	0.998068	6613.45	2868.48	2882.48	7411.15	2481.74	2424.96
Rv1081c	Rv1081c	Probable conserved membrane protein	-0.234277	0.753173	0.950408	139.44	728.978	721.819	162.303	587.111	602.807
Rv1082	mca	Mycothiol conjugate amidase Mca (mycothiol S-conjugate amidase)	0.190606	0.242387	0.620725	2385.43	1976.14	1827.05	2329.16	2329.95	2386.13
Rv1083	Rv1083	Conserved hypothetical protein	0.385693	0.184035	0.539013	602.581	385.568	409.811	754.605	530.095	536.986
Rv1084	Rv1084	Conserved protein	0.613195	0.158082	0.491011	535.351	966.115	1074.63	756.713	1536.35	1650.26
Rv1085c	Rv1085c	Possible hemolysin-like protein	-0.801041	0.00205199	0.0242921	1045.8	757.961	720.019	583.87	413.752	451.75
Rv1086	Rv1086	Short (C15) chain Z-isoprenyl diphosphate synthase (Z-FPP synthase) (Z-farnesyl diphosphate synthase) (Z-FPP synthetase) (Z-farnesyl diphosphate synthetase) (geranyltranstransferase) (farnesyl pyrophosphate synthetase)	0.382959	0.118554	0.423837	1630.95	2157.95	2127.66	1998.23	2886.25	2832.2
Rv1087	PE_PGRS21	PE-PGRS family protein PE_PGRS21	-0.156654	0.833277	0.97086	522.901	2317.8	2783.48	579.655	2077.23	2388.97
Rv1088	PE9	PE family protein PE9	-0.184589	0.689888	0.929225	22.41	14.0526	20.4006	10.5392	16.9507	18.9413
Rv1088a	Rv1088a		-0.688911	0.322923	0.702823	104.58	45.6709	46.8013	82.2056	20.0327	22.256
Rv1091	PE_PGRS22	PE-PGRS family protein PE_PGRS22	-0.163371	0.775486	0.958363	669.811	1606.39	1806.65	524.851	1433.88	1686.72
Rv1092c	coaA	Probable pantothenate kinase CoaA (pantothenic acid kinase)	-0.149967	0.807887	0.964488	3025.36	1147.04	1128.63	2792.88	1030.14	954.642
Rv1093	glyA1	Serine hydroxymethyltransferase 1 GlyA1	-0.0638991	0.717254	0.938459	8660.24	7068.45	7179.79	8245.85	6905.88	6762.99
Rv1094	desA2	Possible acyl-[acyl-carrier protein] desaturase DesA2 (acyl-[ACP] desaturase) (stearoyl-ACP desaturase)	-0.86161	0.0916951	0.370074	6977	3451.67	3454.89	4181.95	1728.97	1732.18
Rv1095	phoH2	Probable PHOH-like protein PhoH2 (phosphate starvation-inducible protein PSIH)	0.292348	0.501358	0.836693	16127.8	7356.53	7431.8	17012.3	10282.2	10561.2
Rv1096	Rv1096	Possible glycosyl hydrolase	-0.45115	0.275325	0.657387	5709.58	3077.52	3118.88	4177.73	2282.95	2248.81
Rv1097c	Rv1097c	Probable membrane glycine and proline rich protein	-0.27346	0.486392	0.82604	3580.63	1914.66	1962.05	2830.82	1627.27	1710.87
Rv1098c	fum	Probable fumarase Fum (fumarate hydratase)	-0.536869	0.179043	0.529893	8772.29	4690.05	4845.13	5889.29	3357.01	3372.97
Rv1099c	glpX	Fructose 1,6-bisphosphatase GlpX	-0.590834	0.00625825	0.0580871	4494.46	3059.95	3363.69	2590.53	2287.58	2366.24
Rv1100	Rv1100	Conserved protein	0.106051	0.552766	0.871466	1249.98	1479.03	1451.44	1281.56	1584.12	1632.27
Rv1101c	Rv1101c	Conserved membrane protein	-0.0531861	0.865813	0.977851	3426.25	2184.3	2225.46	3260.82	2129.63	2160.73
Rv1102c	mazF3	Toxin MazF3	-0.166672	0.846094	0.973885	8787.23	1868.12	1717.25	7520.76	1802.94	1698.56
Rv1103c	mazE3	Possible antitoxin MazE3	-0.178716	0.680804	0.924099	9618.89	4611.88	4446.72	7571.35	4457.27	4470.62
Rv1106c	Rv1106c	3-beta-hydroxysteroid dehydrogenase	-0.44744	1.75732e-05	0.000445413	1909.83	1766.23	1813.25	1294.21	1359.91	1359.04
Rv1107c	xseB	Probable exodeoxyribonuclease VII (small subunit) XseB (exonuclease VII small subunit)	0.511408	0.0377371	0.211349	77.1902	126.473	111.003	151.764	154.097	153.898
Rv1108c	xseA	Probable exodeoxyribonuclease VII (large subunit) XseA (exonuclease VII large subunit)	0.859132	1.40545e-05	0.000370477	560.251	682.429	692.419	986.467	1282.86	1246.81
Rv1109c	Rv1109c	Conserved protein	-0.576453	0.307861	0.692425	14347.4	4828.82	4882.93	8018.21	3980.34	4134.89
Rv1110	lytB2	Probable LYTB-related protein LytB2	-0.0767749	0.82436	0.970775	11969.5	6380.75	6649.38	9649.67	7117.76	6932.04
Rv1111c	Rv1111c	Conserved hypothetical protein	-0.362223	0.151194	0.478246	2761.42	1899.73	1973.45	2048.82	1592.6	1519.09
Rv1112	Rv1112	Probable GTP binding protein	-0.0653032	0.780681	0.958517	104.58	152.822	136.204	113.823	131.753	134.01
Rv1113	vapB32	Possible antitoxin VapB32	-0.0985046	0.750747	0.950408	276.391	380.298	396.011	225.538	362.9	393.032
Rv1114	vapC32	Possible toxin VapC32. Contains PIN domain.	0.0134984	0.949114	0.991341	244.021	305.644	340.809	267.695	315.129	320.582
Rv1115	Rv1115	Possible exported protein	-0.762176	0.0214193	0.143315	174.3	92.2201	114.003	84.3134	71.6553	66.2946
Rv1116	Rv1116	Hypothetical protein	-1.15353	0.036263	0.205716	49.8001	18.444	22.8006	16.8627	10.7868	12.3118
Rv1117	Rv1117	Conserved protein	-0.161261	0.138128	0.457037	1775.37	1781.17	1707.65	1667.3	1534.04	1513.88
Rv1118c	Rv1118c	Conserved protein	-0.0998895	0.73476	0.945397	779.372	1154.07	1067.43	672.4	1057.88	1068.76
Rv1119c	Rv1119c	Hypothetical protein	0.114004	0.542778	0.864336	308.761	367.124	382.21	333.038	402.965	410.553
Rv1120c	Rv1120c	Conserved hypothetical protein	-0.240052	0.413414	0.777292	52.2901	65.8715	54.6015	54.8037	40.0653	53.9827
Rv1121	zwf1	Probable glucose-6-phosphate 1-dehydrogenase Zwf1 (G6PD)	0.970101	0.0153342	0.112908	1187.73	2375.77	2163.06	2417.69	4530.47	4276.47
Rv1122	gnd2	Probable 6-phosphogluconate dehydrogenase, decarboxylating Gnd2	0.926136	1.25561e-10	1.15458e-08	856.562	745.665	877.824	1570.34	1481.65	1655
Rv1123c	bpoB	Possible peroxidase BpoB (non-haem peroxidase)	0.572973	0.0186955	0.132477	921.302	987.194	1086.03	1104.51	1613.4	1732.66
Rv1124	ephC	Probable epoxide hydrolase EphC (epoxide hydratase)	0.34793	0.422712	0.785065	478.081	990.707	1125.03	716.664	1283.63	1304.58
Rv1125	Rv1125	Conserved hypothetical protein	0.397669	0.194318	0.553668	278.881	430.36	425.411	364.656	565.538	567.292
Rv1126c	Rv1126c	Conserved protein	-0.589251	0.00679666	0.0616376	1289.82	1175.15	1130.43	992.791	695.75	708.878
Rv1127c	ppdK	Probable pyruvate, phosphate dikinase PpdK	-7.27063	3.73479e-18	9.84491e-16	3712.6	3507.88	3365.49	59.0194	8.47536	5.20886
Rv1128c	Rv1128c	Conserved hypothetical protein	0.810183	0.000240961	0.00425339	2024.37	1938.38	1825.25	4240.97	2964.84	2949.16
Rv1129c	Rv1129c	Probable transcriptional regulator protein	0.261978	0.487363	0.826571	40863.5	20941.9	21265.2	42382.2	28821.6	28402
Rv1130	prpD	Possible methylcitrate dehydratase PrpD	-0.120508	0.791098	0.960345	504888	248874	252579	460031	231653	234010
Rv1131	prpC	Probable methylcitrate synthase PrpC	-0.237862	0.0838346	0.351477	227113	191105	190094	178300	168539	169001
Rv1132	Rv1132	Conserved membrane protein	0.281876	0.413977	0.777292	7295.72	11695.3	11447.7	8224.77	14621.5	14161.5
Rv1133c	metE	Probable 5-methyltetrahydropteroyltriglutamate--homocysteine methyltransferase MetE (methionine synthase, vitamin-B12 independent isozyme)	0.274461	0.494155	0.830611	27631.6	13366.6	15652.6	31059	18083.3	19375.5
Rv1134	Rv1134	Hypothetical protein	-0.0758508	0.930125	0.98738	0	16.6874	16.2004	8.43134	15.4097	9.47065
Rv1135c	PPE16	PPE family protein PPE16	0.0388515	0.905942	0.984612	644.911	425.091	423.611	685.047	407.588	441.332
Rv1138a	Rv1138a		0.0592138	0.920796	0.98738	12.45	16.6874	11.4003	10.5392	22.3441	8.99712
Rv1138c	Rv1138c	Possible oxidoreductase	0.276756	0.319331	0.701408	169.32	282.808	267.607	250.832	326.687	301.167
Rv1139c	Rv1139c	Conserved hypothetical membrane protein	-0.0455156	0.901805	0.984612	368.521	667.498	640.817	364.656	632.57	628.378
Rv1140	Rv1140	Probable integral membrane protein	0.489919	0.0143037	0.107115	1563.72	1171.63	1131.63	1930.78	1775.2	1710.4
Rv1141c	echA11	Probable enoyl-CoA hydratase EchA11 (enoyl hydrase) (unsaturated acyl-CoA hydratase) (crotonase)	-0.356389	0.142127	0.462907	941.222	1039.01	1059.63	581.763	861.405	924.336
Rv1142c	echA10	Probable enoyl-CoA hydratase EchA10 (enoyl hydrase) (unsaturated acyl-CoA hydratase) (crotonase)	-0.515634	0.0056301	0.054171	2114.01	1595.85	1764.65	1403.82	1174.99	1248.71
Rv1143	mcr	Probable alpha-methylacyl-CoA racemase Mcr (2-methylacyl-CoA racemase) (2-arylpropionyl-CoA epimerase )	-0.267564	0.0497416	0.250197	535.351	512.919	573.615	457.4	463.063	431.388
Rv1144	Rv1144	Probable short-chain type dehydrogenase/reductase	-0.768843	0.0148861	0.110717	1650.87	1111.03	1139.43	1020.19	621.783	650.634
Rv1145	Rv1145	Probable conserved transmembrane transport protein MmpL13a	-0.880689	2.30206e-09	1.68562e-07	333.661	341.653	347.409	196.029	181.065	183.257
Rv1146	Rv1146	Probable conserved transmembrane transport protein MmpL13b	-0.29226	0.485268	0.825624	278.881	613.044	634.817	290.881	485.407	472.112
Rv1147	Rv1147	Conserved protein	0.0223348	0.960106	0.991341	348.601	192.345	181.805	368.871	178.753	186.098
Rv1148c	Rv1148c	Conserved hypothetical protein	-0.0169068	0.957873	0.991341	2118.99	1573.01	1573.24	2409.26	1396.89	1400.71
Rv1149	Rv1149	Possible transposase	0.501659	0.00573413	0.0547651	662.341	914.296	839.423	1157.2	1128.76	1152.1
Rv1151c	Rv1151c	Transcriptional regulatory protein	-0.572444	0.0135296	0.103275	1319.7	1544.03	1559.44	756.713	1146.49	1065.92
Rv1152	Rv1152	Probable transcriptional regulatory protein	0.0683291	0.817377	0.967508	6561.16	3750.28	3888.71	5419.25	4703.05	4757.58
Rv1153c	omt	Probable O-methyltransferase Omt	-0.586354	0.434938	0.794326	9163.22	2159.71	2144.46	5402.38	1758.25	1808.89
Rv1154c	Rv1154c	Hypothetical protein	-0.459574	0.238877	0.614922	1421.79	806.267	770.421	1007.55	585.57	587.654
Rv1155	Rv1155	Possible pyridoxamine 5'-phosphate oxidase (PNP/PMP oxidase) (pyridoxinephosphate oxidase) (PNPOX) (pyridoxine 5'-phosphate oxidase)	-0.278372	0.118371	0.423837	3388.9	2678.77	2647.27	2605.28	2286.04	2289.53
Rv1155a	Rv1155a		-0.357178	0.481872	0.822096	873.992	2292.33	2280.66	803.085	1678.12	1771.49
Rv1156	Rv1156	Conserved protein	0.172824	0.735213	0.945397	12542.2	5287.29	5278.34	13239.3	6417.39	6389.38
Rv1157c	Rv1157c	Conserved ala-, pro-rich protein	-0.56989	0.00852921	0.0736259	7086.56	5002.72	5367.14	4375.87	3560.42	3820.94
Rv1158c	Rv1158c	Conserved hypothetical ala-, pro-rich protein	-0.933729	0.228319	0.599451	22190.9	5608.74	7036.99	12233.9	2765.28	3239.44
Rv1159	pimE	Mannosyltransferase PimE	-0.239629	0.690032	0.929225	6678.19	2381.91	2419.87	5427.68	2183.56	2111.48
Rv1159A	Rv1159A	Unknown protein	-0.577054	0.0738249	0.319719	5351.02	3616.78	3678.1	3827.83	2333.04	2318.89
Rv1160	mutT2	Probable mutator protein MutT2 (7,8-dihydro-8-oxoguanine-triphosphatase) (8-oxo-dGTPase)	-0.883676	0.0305801	0.183759	221.61	422.456	431.412	122.254	221.9	237.24
Rv1161	narG	Respiratory nitrate reductase (alpha chain) NarG	-0.081919	0.601458	0.894799	64443.8	75561.6	74738.6	60088.1	71942.7	70859.4
Rv1162	narH	Probable respiratory nitrate reductase (beta chain) NarH	0.0632965	0.583312	0.886845	19780.6	22439.3	22467.6	21816.1	22957.4	22826.2
Rv1163	narJ	Probable respiratory nitrate reductase (delta chain) NarJ	0.0754127	0.836059	0.97086	2280.84	3261.08	3453.69	1916.02	3727.62	3833.25
Rv1164	narI	Probable respiratory nitrate reductase (gamma chain) NarI	0.0539168	0.898982	0.983679	1805.25	3498.22	3489.09	1814.85	3622.06	3691.19
Rv1165	typA	Possible GTP-binding translation elongation factor TypA (tyrosine phosphorylated protein A) (GTP-binding protein)	0.209553	0.345895	0.71869	624.991	806.267	820.822	712.448	944.617	948.959
Rv1166	lpqW	Probable conserved lipoprotein LpqW	0.06204	0.667591	0.91998	1095.6	1314.8	1299.04	1239.41	1356.06	1286.59
Rv1167c	Rv1167c	Probable transcriptional regulatory protein	-0.558439	0.133595	0.44918	3212.11	1759.21	1806.65	2048.82	1265.14	1288.48
Rv1168c	PPE17	PPE family protein PPE17	-0.602325	0.126225	0.439732	976.082	2034.99	2020.85	788.33	1234.32	1292.27
Rv1169c	lipX	PE family protein. Possible lipase LipX.	-0.163019	0.812365	0.967448	288.841	106.273	120.003	297.205	88.606	75.2917
Rv1170	mshB	N-acetyl-1-D-myo-inosityl-2-amino-2-deoxy-alpha-D-glucopyranoside deacetylase MshB (GlcNAc-Ins deacetylase)	-0.307975	0.123002	0.431928	430.771	427.726	421.811	271.911	379.85	372.197
Rv1171	Rv1171	Conserved hypothetical protein	-1.07557	0.0715931	0.314183	468.121	1678.41	1467.04	282.45	751.225	679.993
Rv1172c	PE12	PE family protein PE12	-0.311581	0.188227	0.544466	1907.34	1742.52	1818.05	1890.73	1268.22	1255.81
Rv1173	fbiC	Probable F420 biosynthesis protein FbiC	-0.210568	0.387427	0.756861	6478.99	8330.55	8414.03	5164.2	7436.74	7466.66
Rv1174c	TB8.4	Low molecular weight T-cell antigen TB8.4	-0.678944	0.207538	0.571054	19718.4	9460.03	9960.87	13932.8	5369.53	5147.3
Rv1175c	fadH	Probable NADPH dependent 2,4-dienoyl-CoA reductase FadH (2,4-dienoyl coenzyme A reductase) (4-enoyl-CoA reductase)	-0.550653	0.0800946	0.339073	2691.7	3080.15	3039.08	1260.49	2437.82	2310.84
Rv1176c	Rv1176c	Conserved hypothetical protein	-1.62186	3.48492e-13	5.29975e-11	413.341	300.374	305.408	111.715	108.639	107.965
Rv1177	fdxC	Probable ferredoxin FdxC	-0.805333	0.0305566	0.183759	6598.51	3476.26	3498.69	3328.27	2235.18	2203.35
Rv1178	Rv1178	Probable aminotransferase	-0.253108	0.598967	0.894764	729.572	1681.92	1735.25	659.753	1383.8	1436.22
Rv1179c	Rv1179c	Unknown protein	-0.577754	1.01839e-05	0.000277705	2544.79	2212.4	2190.66	1597.74	1485.5	1565.5
Rv1180	pks3	Probable polyketide beta-ketoacyl synthase Pks3	-0.703361	0.0409243	0.22225	6110.47	10489.4	10181.7	3840.48	6318.77	6287.09
Rv1181	pks4	Probable polyketide beta-ketoacyl synthase Pks4	0.0606321	0.905599	0.984612	271.411	706.142	714.019	328.822	742.75	694.199
Rv1182	papA3	Probable conserved polyketide synthase associated protein PapA3	-0.147211	0.473574	0.814843	261.451	341.653	335.409	324.607	276.605	260.443
Rv1183	mmpL10	Probable conserved transmembrane transport protein MmpL10	0.0549259	0.817175	0.967508	236.551	235.381	207.006	297.205	201.868	212.616
Rv1184c	Rv1184c	Possible exported protein	-0.649507	0.242187	0.620615	13067.5	6331.57	6004.36	9337.71	3436.37	3422.69
Rv1185c	fadD21	Probable fatty-acid-AMP ligase FadD21 (fatty-acid-AMP synthetase) (fatty-acid-AMP synthase)	-0.605986	0.254221	0.63446	27472.2	11960.5	11592.3	17906.1	7961.45	7657.97
Rv1186c	Rv1186c	Conserved protein	-0.564806	0.00940873	0.0786514	4576.63	5191.55	5251.34	2632.69	3672.14	3842.24
Rv1187	rocA	Probable pyrroline-5-carboxylate dehydrogenase RocA	-0.42035	0.0292467	0.179177	1439.22	1155.83	1104.03	1034.95	870.651	857.094
Rv1188	Rv1188	Probable proline dehydrogenase	-0.229277	0.3788	0.751388	273.901	338.14	342.009	198.137	302.802	309.217
Rv1189	sigI	Possible alternative RNA polymerase sigma factor SigI	-0.695925	0.0292793	0.179177	189.24	306.522	319.809	126.47	192.622	184.204
Rv1190	Rv1190	Conserved hypothetical protein	-0.450116	0.0196366	0.135969	331.171	251.19	263.407	206.568	210.343	195.569
Rv1191	Rv1191	Conserved protein	-1.01442	0.00056805	0.00860564	744.512	919.566	1027.23	305.636	513.915	508.101
Rv1192	Rv1192	Unknown protein	-0.478776	0.0179296	0.128198	26894.5	27563.3	29333.6	15850.9	21856.4	22411.4
Rv1193	fadD36	Probable fatty-acid-CoA ligase FadD36 (fatty-acid-CoA synthetase) (fatty-acid-CoA synthase)	-0.171797	0.758267	0.953318	1050.78	2639.25	2865.68	897.938	2378.49	2543.34
Rv1194c	Rv1194c	Conserved protein	-0.653456	0.036003	0.205124	22178.5	15188.2	14692.6	14567.3	9224.27	9307.76
Rv1195	PE13	PE family protein PE13	-0.790932	0.00227232	0.0261603	219.12	212.545	231.606	170.735	104.786	116.489
Rv1196	PPE18	PPE family protein PPE18	-0.355495	0.0187586	0.132686	1902.36	1556.32	1545.64	1281.56	1296.73	1320.21
Rv1197	esxK	ESAT-6 like protein EsxK (ESAT-6 like protein 3)	-0.670327	0.0679002	0.302949	4198.15	2214.16	2110.26	2187.93	1622.65	1542.77
Rv1198	esxL	Putative ESAT-6 like protein EsxL (ESAT-6 like protein 4)	-1.14979	2.53479e-07	1.13059e-05	2343.1	3480.65	3192.09	1245.73	1479.34	1340.1
Rv1199c	Rv1199c	Possible transposase	0.0469763	0.899009	0.983679	209.16	409.282	370.21	240.293	405.276	377.879
Rv1200	Rv1200	Probable conserved integral membrane transport protein	-0.422713	0.034326	0.19785	732.062	873.017	979.826	560.684	672.635	695.619
Rv1201c	dapD	Tetrahydrodipicolinate N-succinyltransferase DapD	-0.706987	0.041699	0.224324	1675.77	2840.38	2937.08	1072.89	1722.81	1769.12
Rv1202	dapE	Probable succinyl-diaminopimelate desuccinylase DapE	-0.780748	0.00515026	0.0507833	1220.1	987.194	987.627	826.272	493.112	545.983
Rv1203c	Rv1203c	Hypothetical protein	-0.372611	0.466469	0.808931	64.7401	132.621	135.604	40.0489	99.3929	116.489
Rv1204c	Rv1204c	Conserved hypothetical protein	-1.1816	0.0199539	0.137453	674.791	1504.5	1500.64	267.695	636.423	715.981
Rv1205	Rv1205	Conserved hypothetical protein	-1.14902	2.32323e-11	2.55169e-09	946.202	928.349	870.023	484.802	381.391	380.72
Rv1206	fadD6	Probable fatty-acid-CoA ligase FadD6 (fatty-acid-CoA synthetase) (fatty-acid-CoA synthase)	-1.14108	1.06231e-06	3.99108e-05	2519.89	2034.11	1976.45	1218.33	846.766	901.133
Rv1207	folP2	Dihydropteroate synthase 2 FolP2 (DHPS 2) (dihydropteroate pyrophosphorylase 2)	-1.07887	0.00081995	0.0114561	771.902	1129.48	1393.84	396.273	552.439	609.91
Rv1208	gpgS	Probable glucosyl-3-phosphoglycerate synthase GpgS	-0.78287	0.0248648	0.158063	751.982	1255.95	1258.83	432.106	736.586	728.293
Rv1209	Rv1209	Conserved protein	-0.419985	0.114635	0.416623	664.831	929.227	966.626	497.449	730.422	685.675
Rv1210	tagA	Probable DNA-3-methyladenine glycosylase I TagA (tag I) (3-methyladenine-DNA glycosylase I, constitutive) (DNA-3-methyladenine glycosidase I)	-0.595425	0.0329634	0.191672	435.751	663.985	673.818	311.96	440.719	421.444
Rv1211	Rv1211	Conserved protein	-0.814027	0.00796407	0.0704472	17791.1	11768.2	11927.1	10229.3	6713.26	6656.92
Rv1212c	glgA	Putative glycosyl transferase GlgA	-0.196639	0.467103	0.808931	2935.72	3834.6	3739.9	2213.23	3471.82	3482.83
Rv1213	glgC	Glucose-1-phosphate adenylyltransferase GlgC (ADP-glucose synthase) (ADP-glucose pyrophosphorylase)	-0.196289	0.5288	0.857722	2768.89	1833.86	1873.85	2478.81	1599.53	1574.97
Rv1214c	PE14	PE family protein PE14	-0.61194	0.0732601	0.318931	219.12	392.594	393.011	164.411	240.392	252.866
Rv1215c	Rv1215c	Conserved protein	0.910998	0.0183516	0.130508	1710.63	3170.61	3225.09	3362	5869.57	6017.65
Rv1216c	Rv1216c	Probable conserved integral membrane protein	3.47914	3.85011e-25	1.69148e-22	1307.25	2048.16	1891.25	12994.8	23164.7	22400
Rv1217c	Rv1217c	Probable tetronasin-transport integral membrane protein ABC transporter	3.34856	3.25413e-19	9.19058e-17	3503.44	5007.99	5313.14	27777.1	55153.8	57927.3
Rv1218c	Rv1218c	Probable tetronasin-transport ATP-binding protein ABC transporter	3.04458	3.92035e-16	7.38146e-14	6914.74	3695.83	3619.3	50615.5	33654.1	33081
Rv1219c	Rv1219c	Probable transcriptional regulatory protein	3.16348	3.89375e-58	7.69794e-55	4469.56	3298.84	3234.69	34265	31981.4	32219.6
Rv1220c	Rv1220c	Probable methyltransferase	0.76848	0.0502394	0.250197	1187.73	1651.18	1628.44	1384.85	3120.47	3104.01
Rv1221	sigE	Alternative RNA polymerase sigma factor SigE	0.704719	0.0995458	0.385668	35913.3	19669.2	18477.5	58793.9	31850.4	30056.1
Rv1222	rseA	Anti-sigma factor RseA	0.241883	0.450758	0.804648	16800.1	9703.31	10082.7	17720.6	12735.4	12802.4
Rv1223	htrA	Probable serine protease HtrA (DEGP protein)	0.606083	1.22572e-05	0.000327465	7325.6	8259.41	8577.83	11325.4	12485	12977.6
Rv1224	tatB	Probable protein TatB	0.9138	1.56726e-16	3.29355e-14	714.632	699.116	661.818	1321.61	1269.76	1308.84
Rv1225c	Rv1225c	Conserved hypothetical protein	0.960191	1.58264e-16	3.29355e-14	629.971	642.906	633.617	1163.53	1255.89	1282.8
Rv1226c	Rv1226c	Probable transmembrane protein	1.05235	0.0371566	0.209582	266.431	531.363	550.815	438.43	1156.5	1205.61
Rv1227c	Rv1227c	Probable transmembrane protein	0.883375	6.83968e-08	3.55844e-06	413.341	337.262	343.209	689.262	620.242	690.411
Rv1228	lpqX	Probable lipoprotein LpqX	0.0757909	0.877898	0.980592	834.152	1911.15	1807.25	834.703	2001.73	1962.32
Rv1228a	Rv1228a		0.122261	0.750007	0.950408	206.67	441.778	412.811	290.881	469.997	398.241
Rv1229c	mrp	Probable Mrp-related protein Mrp	0.912607	0.00595855	0.0563639	2826.16	4241.25	4246.31	4748.95	8315.1	8237.57
Rv1230c	Rv1230c	Possible membrane protein	0.423945	0.0467547	0.241428	913.832	704.386	696.019	1199.36	940.765	958.904
Rv1231c	Rv1231c	Probable membrane protein	0.282257	0.200035	0.562945	2270.88	1626.59	1573.84	2407.15	2105.74	2129.48
Rv1232c	Rv1232c	Conserved protein	0.791562	0.00108934	0.0145025	3976.54	3752.92	3995.51	4934.44	7612.41	7738
Rv1233c	Rv1233c	Conserved hypothetical membrane protein	0.49705	0.0136887	0.103887	2813.71	2424.07	2413.27	2910.92	3978.03	3891.02
Rv1234	Rv1234	Probable transmembrane protein	0.352934	0.363553	0.737989	1409.34	2388.94	2178.66	1521.86	3154.37	2957.69
Rv1235	lpqY	Probable sugar-binding lipoprotein LpqY	0.761868	0.00030905	0.00513602	1723.08	1303.38	1284.03	2773.91	2232.1	2291.42
Rv1236	sugA	Probable sugar-transport integral membrane protein ABC transporter SugA	0.549531	0.0381956	0.212412	219.12	291.591	306.008	305.636	433.784	458.38
Rv1237	sugB	Probable sugar-transport integral membrane protein ABC transporter SugB	0.69731	5.34642e-07	2.17935e-05	375.991	429.482	421.211	708.233	651.832	648.74
Rv1238	sugC	Probable sugar-transport ATP-binding protein ABC transporter SugC	0.468286	0.13894	0.458942	2004.45	1323.58	1294.23	2784.45	1873.05	1733.6
Rv1239c	corA	Possible magnesium and cobalt transport transmembrane protein CorA	-0.275649	0.444193	0.801723	4489.48	2813.15	2856.08	3918.47	2232.1	2242.65
Rv1240	mdh	Probable malate dehydrogenase Mdh	-0.216594	0.2818	0.661303	6583.57	4972.86	5291.54	4175.62	5035.13	5272.79
Rv1241	vapB33	Possible antitoxin VapB33	-0.315766	0.315818	0.699306	338.641	447.926	433.812	212.891	392.178	371.723
Rv1242	vapC33	Possible toxin VapC33. Contains PIN domain.	-0.0421857	0.839204	0.971658	194.22	179.17	156.604	164.411	190.31	154.372
Rv1243c	PE_PGRS23	PE-PGRS family protein PE_PGRS23	-0.232788	0.628183	0.906852	69.7202	101.881	143.404	44.2645	114.803	107.965
Rv1244	lpqZ	Probable lipoprotein LpqZ	0.479545	0.457648	0.807236	403.381	941.523	922.225	314.067	1374.55	1472.69
Rv1245c	Rv1245c	Probable short-chain type dehydrogenase/reductase	0.131687	0.570629	0.879979	1259.94	905.514	1006.83	1380.63	1038.62	1054.56
Rv1246c	relE	Toxin RelE	0.154592	0.816469	0.967508	923.792	303.009	273.007	973.82	366.752	327.211
Rv1247c	relB	Antitoxin RelB	-0.357477	0.640793	0.910419	3737.5	974.898	1054.83	2944.65	720.406	836.732
Rv1248c	Rv1248c	Multifunctional alpha-ketoglutarate metabolic enzyme	0.105668	0.830209	0.97086	28545.4	12113.3	12025.5	27730.7	14733.3	14221.1
Rv1249c	Rv1249c	Possible membrane protein	-0.128986	0.264084	0.64415	2763.91	2608.51	2716.27	2274.35	2555.71	2551.87
Rv1250	Rv1250	Probable drug-transport integral membrane protein	0.0530969	0.886979	0.982688	883.952	1749.55	1663.24	1064.46	1750.55	1645.53
Rv1251c	Rv1251c	Conserved hypothetical protein	0.335425	0.125795	0.439005	714.632	951.184	948.626	923.232	1198.88	1180.99
Rv1252c	lprE	Probable lipoprotein LprE	-0.0925163	0.524991	0.854917	1088.13	998.612	913.225	1003.33	917.65	889.768
Rv1253	deaD	Probable cold-shock DeaD-box protein A homolog DeaD (ATP-dependent RNA helicase dead homolog)	0.374047	0.0592371	0.276409	2634.43	3565.84	3477.69	3749.84	4394.86	4406.69
Rv1254	Rv1254	Probable acyltransferase	0.37308	0.0455766	0.238058	1284.84	1041.65	1041.63	1654.65	1345.27	1357.62
Rv1255c	Rv1255c	Probable transcriptional regulatory protein	0.653176	0.0190591	0.133619	246.511	164.24	184.805	236.078	346.719	337.155
Rv1256c	cyp130	Probable cytochrome P450 130 Cyp130	0.122896	0.576426	0.883064	430.771	368.002	368.41	520.635	372.916	381.194
Rv1257c	Rv1257c	Probable oxidoreductase	1.13051	0.00691913	0.0624617	1083.15	1265.61	1268.43	4287.34	1818.35	1824.05
Rv1258c	Rv1258c	Probable conserved integral membrane transport protein	1.97163	0.0176336	0.12677	149.4	315.305	309.608	2371.31	359.047	316.32
Rv1259	udgB	Probable uracil DNA glycosylase, UdgB	0.304508	0.624917	0.905432	171.81	488.327	523.214	189.705	611.767	661.052
Rv1260	Rv1260	Probable oxidoreductase	0.0184395	0.946114	0.990846	1384.44	1273.52	1169.43	1730.53	1104.11	1048.4
Rv1261c	Rv1261c	Conserved protein	-0.421042	0.452959	0.805185	7885.85	3088.06	2962.28	5556.25	2501.77	2350.62
Rv1262c	Rv1262c	Hypothetical hit-like protein	-0.337548	0.472845	0.814298	1304.76	607.774	672.618	1034.95	494.653	516.624
Rv1263	amiB2	Probable amidase AmiB2 (aminohydrolase)	0.0163401	0.946491	0.990846	911.342	1077.66	1168.83	809.409	1191.94	1189.99
Rv1264	Rv1264	Adenylyl cyclase (ATP pyrophosphate-lyase) (adenylate cyclase)	0.399469	0.393941	0.763176	1073.19	2427.58	2454.07	1521.86	3177.49	3157.99
Rv1265	Rv1265	Unknown protein	-0.520523	0.00618768	0.0575673	5243.95	3898.71	4228.31	3402.05	2878.54	3037.71
Rv1266c	pknH	Probable transmembrane serine/threonine-protein kinase H PknH (protein kinase H) (STPK H)	-0.164201	0.739717	0.946749	8856.95	4135.85	4278.72	8064.58	3672.91	3676.03
Rv1267c	embR	Probable transcriptional regulatory protein EmbR	-0.331953	0.468345	0.809681	2943.19	1489.57	1523.44	2396.61	1177.3	1158.73
Rv1268c	Rv1268c	Hypothetical protein	-0.472548	0.44506	0.801723	415.831	126.473	155.404	276.126	112.491	114.121
Rv1269c	Rv1269c	Conserved probable secreted protein	-0.507929	0.399183	0.768063	2935.72	1045.16	1083.63	2000.34	777.422	784.17
Rv1270c	lprA	Possible lipoprotein LprA	-0.593592	0.483495	0.823315	17377.7	3737.99	3785.5	11300.1	2712.89	2489.36
Rv1271c	Rv1271c	Conserved hypothetical secreted protein	-0.377564	0.0260324	0.163904	385.951	326.723	326.409	288.773	260.425	249.552
Rv1272c	Rv1272c	Probable drugs-transport transmembrane ATP-binding protein ABC transporter	-0.234567	0.284552	0.666145	1728.06	1297.23	1243.83	1372.2	1097.17	1155.42
Rv1273c	Rv1273c	Probable drugs-transport transmembrane ATP-binding protein ABC transporter	-0.0283464	0.909235	0.985516	595.111	818.563	715.819	552.253	828.274	706.984
Rv1274	lprB	Possible lipoprotein LprB	0.248755	0.204771	0.567271	3717.58	2958.95	3036.68	4462.29	3533.45	3542.97
Rv1275	lprC	Possible lipoprotein LprC	0.485339	0.000134699	0.00259805	1429.26	1297.23	1360.24	1749.5	1993.25	1959.48
Rv1276c	Rv1276c	Conserved hypothetical protein	0.171219	0.444868	0.801723	159.36	186.197	214.206	196.029	195.704	242.449
Rv1277	Rv1277	Conserved hypothetical protein	0.0394903	0.912457	0.986022	3319.18	1953.31	2053.86	3429.45	2040.25	2058.92
Rv1278	Rv1278	Hypothetical protein	0.489439	0.0140042	0.105673	1792.8	1929.6	1927.85	2112.05	2819.98	2993.67
Rv1279	Rv1279	Probable dehydrogenase FAD flavoprotein GMC oxidoreductase	0.0253469	0.957788	0.991341	4043.77	1905	1983.65	4127.14	1954.73	1990.26
Rv1280c	oppA	Probable periplasmic oligopeptide-binding lipoprotein OppA	0.0165191	0.972244	0.995465	3040.3	1548.42	1527.04	3212.34	1494.75	1478.84
Rv1281c	oppD	Probable oligopeptide-transport ATP-binding protein ABC transporter OppD	-0.208346	0.390489	0.759839	714.632	952.063	996.627	617.596	844.454	843.362
Rv1282c	oppC	Probable oligopeptide-transport integral membrane protein ABC transporter OppC	-0.487803	0.0704393	0.311192	861.542	568.251	558.615	550.145	425.309	439.912
Rv1283c	oppB	Probable oligopeptide-transport integral membrane protein ABC transporter OppB	-0.0204435	0.934376	0.98738	657.361	821.198	793.221	558.576	852.159	825.841
Rv1284	canA	Beta-carbonic anhydrase	-0.160277	0.659427	0.918538	4950.13	4470.48	4397.52	6272.92	3049.59	3049.55
Rv1285	cysD	Probable sulfate adenylyltransferase subunit 2 CysD	1.37183	5.57165e-07	2.23309e-05	759.452	871.26	897.624	1521.86	2557.25	2464.26
Rv1286	Rv1286	Probable bifunctional enzyme CysN/CysC: sulfate adenyltransferase (subunit 1) + adenylylsulfate kinase	0.88041	0.03281	0.191124	2577.16	1455.32	1398.64	4826.94	2633.53	2531.98
Rv1287	Rv1287	Conserved hypothetical protein	0.181604	0.303872	0.687757	1113.03	1081.17	1175.43	1060.24	1362.99	1388.87
Rv1288	Rv1288	Conserved protein	0.295526	0.401006	0.770001	1264.92	736.882	747.62	1486.02	956.175	928.598
Rv1289	Rv1289	Unknown protein	0.571961	0.00612976	0.057298	1200.18	1143.53	1131.63	1342.69	1890.01	1920.17
Rv1290A	Rv1290A	Hypothetical protein	-0.064374	0.888974	0.982688	49.8001	123.838	120.603	61.1272	115.573	106.545
Rv1290c	Rv1290c	Conserved protein	-0.119969	0.792719	0.960345	1678.26	791.336	841.223	1496.56	761.241	787.958
Rv1291c	Rv1291c	Conserved hypothetical secreted protein	0.211582	0.563314	0.875807	57.2701	85.1938	90.6024	56.9116	107.098	105.598
Rv1292	argS	Probable arginyl-tRNA synthetase ArgS (ARGRS) (arginine--tRNA ligase)	0.216808	0.496496	0.831489	4631.41	3361.2	3355.29	6049.49	3568.13	3571.86
Rv1293	lysA	Diaminopimelate decarboxylase LysA (DAP decarboxylase)	0.283557	0.00567343	0.0544484	2965.6	3273.37	3256.29	3834.15	3829.32	3909.49
Rv1294	thrA	Probable homoserine dehydrogenase ThrA	0.240744	0.311613	0.696898	5933.68	4161.32	4412.52	6732.43	5176.13	5228.75
Rv1295	thrC	Threonine synthase ThrC (ts)	0.635748	0.00838139	0.0728352	1817.7	2458.32	2395.86	2740.19	3818.54	3811.94
Rv1296	thrB	Probable homoserine kinase ThrB	0.761494	0.0503242	0.250197	351.091	771.136	729.62	784.115	1172.68	1190.46
Rv1297	rho	Probable transcription termination factor Rho homolog	0.0118565	0.97678	0.995909	4696.15	3513.15	3608.5	6262.38	2824.61	2832.67
Rv1298	rpmE	50S ribosomal protein L31 RpmE	-0.0805313	0.680314	0.924099	6795.22	6595.93	6153.77	7459.63	5587.57	5445.15
Rv1299	prfA	Probable peptide chain release factor 1 PrfA (RF-1)	0.5217	0.000901999	0.0123074	3142.39	3888.17	4004.51	5147.33	5360.28	5353.29
Rv1300	hemK	Probable HemK protein homolog HemK	0.62342	8.19234e-06	0.000231016	3376.45	3206.62	3366.69	5720.67	4712.3	4904.38
Rv1301	Rv1301	Conserved protein	0.984852	0.00745522	0.0665416	679.771	1296.35	1240.83	1496.56	2483.28	2395.13
Rv1302	rfe	Probable undecapaprenyl-phosphate alpha-N-acetylglucosaminyltransferase Rfe (UDP-GlcNAc transferase)	-0.360237	0.0118363	0.0938731	1728.06	1549.3	1396.84	1199.36	1213.52	1216.98
Rv1303	Rv1303	Conserved hypothetical transmembrane protein	0.493239	0.00899477	0.0760543	4245.46	3716.91	3748.9	6517.43	5077.51	4892.54
Rv1304	atpB	Probable ATP synthase a chain AtpB (protein 6)	0.308775	0.550471	0.869234	9215.51	4353.67	4362.72	12065.3	5213.12	4931.84
Rv1305	atpE	Probable ATP synthase C chain AtpE (lipid-binding protein) (dicyclohexylcarbodiimide-binding protein)	-0.0672701	0.711128	0.936235	8560.64	8625.65	9109.45	9963.74	7410.55	7737.05
Rv1306	atpF	Probable ATP synthase B chain AtpF	0.330386	0.452757	0.805185	12888.3	6248.13	6529.38	15532.6	8399.85	8335.12
Rv1307	atpH	Probable ATP synthase delta chain AtpH	0.512024	0.0738074	0.319719	9158.24	6334.2	6555.78	13471.2	8908.37	9059.15
Rv1308	atpA	Probable ATP synthase alpha chain AtpA	0.299687	0.539601	0.863099	21897.1	10194.3	10921.5	27585.2	12515.8	12840.8
Rv1309	atpG	Probable ATP synthase gamma chain AtpG	0.337197	0.490342	0.829651	8493.41	4135.85	4032.11	10965	5120.66	4960.73
Rv1310	atpD	Probable ATP synthase beta chain AtpD	0.372503	0.112952	0.412355	9310.13	6955.15	6843.18	11915.6	9050.91	8945.03
Rv1311	atpC	Probable ATP synthase epsilon chain AtpC	0.672179	0.0677708	0.302949	871.502	1271.76	1232.43	1066.56	2092.64	2219.92
Rv1312	Rv1312	Conserved hypothetical secreted protein	0.999078	0.0159573	0.116627	291.331	650.81	625.217	720.88	1212.75	1207.51
Rv1313c	Rv1313c	Possible transposase	-0.466564	0.165774	0.504597	1160.34	2048.16	2024.45	937.987	1393.81	1455.64
Rv1314c	Rv1314c	Conserved protein	-0.632799	0.254389	0.63446	4111	1302.5	1380.04	2034.06	1174.22	1171.52
Rv1315	murA	Probable UDP-N-acetylglucosamine 1-carboxyvinyltransferase MurA	-0.239701	0.17279	0.517978	2741.5	3659.82	3560.5	2843.47	2793.02	2812.31
Rv1316c	ogt	Methylated-DNA--protein-cysteine methyltransferase Ogt (6-O-methylguanine-DNA methyltransferase) (O-6-methylguanine-DNA-alkyltransferase)	-0.347043	0.612283	0.898652	1700.67	729.856	700.819	1633.57	417.604	412.447
Rv1317c	alkA	Probable bifunctional regulatory protein and DNA repair enzyme AlkA (regulatory protein of adaptative response) (methylphosphotriester-DNA--protein-cysteine S-methyltransferase)	0.344069	0.140289	0.461482	2400.37	1876.02	1859.45	3172.29	2299.13	2315.57
Rv1318c	Rv1318c	Possible adenylate cyclase (ATP pyrophosphate-lyase) (adenylyl cyclase)	-0.188052	0.60086	0.894799	273.901	531.363	558.615	314.067	433.014	453.171
Rv1319c	Rv1319c	Possible adenylate cyclase (ATP pyrophosphate-lyase) (adenylyl cyclase)	-0.411056	0.00347053	0.0372939	408.361	419.821	426.612	292.989	314.359	331.946
Rv1320c	Rv1320c	Possible adenylate cyclase (ATP pyrophosphate-lyase) (adenylyl cyclase)	-0.897573	7.44882e-08	3.82502e-06	1979.55	1977.9	2070.06	906.369	1188.86	1130.32
Rv1321	Rv1321	Conserved hypothetical protein	-0.830233	0.00588258	0.0559128	445.711	772.892	685.819	284.558	395.26	391.138
Rv1322	Rv1322	Conserved hypothetical protein	-0.379247	0.00328503	0.0355863	913.832	896.731	822.022	693.478	637.193	690.411
Rv1322A	Rv1322A	Conserved protein	-0.170966	0.615629	0.900553	18891.7	10042.3	10136.1	13494.4	10596.5	10607.6
Rv1323	fadA4	Probable acetyl-CoA acetyltransferase FadA4 (acetoacetyl-CoA thiolase)	0.0451374	0.639423	0.90978	6267.34	6635.46	6637.38	6433.11	6912.04	6816.98
Rv1324	Rv1324	Possible thioredoxin	0.0313404	0.864318	0.97783	3154.84	3547.4	3687.7	2959.4	3788.49	3866.87
Rv1325c	PE_PGRS24	PE-PGRS family protein PE_PGRS24	-0.84257	0.0897114	0.367078	271.411	557.712	675.018	151.764	305.883	379.773
Rv1326c	glgB	1,4-alpha-glucan branching enzyme GlgB (glycogen branching enzyme)	0.571488	6.06661e-09	3.93236e-07	2983.03	3023.94	2968.88	4698.37	4317.81	4334.72
Rv1327c	glgE	M1P-dependent maltosyltransferase GlgE	0.228526	0.538583	0.862169	6660.76	3963.71	3916.91	7876.98	4557.43	4600.84
Rv1328	glgP	Probable glycogen phosphorylase GlgP	-0.0956844	0.449744	0.804648	5146.84	4514.39	4694.53	4169.3	4572.84	4673.29
Rv1329c	dinG	Probable ATP-dependent helicase DinG	0.176182	0.630505	0.907577	410.851	800.997	799.222	560.684	858.323	857.094
Rv1330c	pncB1	Nicotinic acid phosphoribosyltransferase PncB1	-0.0508086	0.821307	0.970027	1175.28	923.958	880.224	1140.34	875.274	859.935
Rv1331	Rv1331	Conserved hypothetical protein	0.0659079	0.830332	0.97086	3349.06	4462.57	4021.91	2750.73	5075.97	4556.8
Rv1332	Rv1332	Probable transcriptional regulatory protein	-0.0660296	0.699873	0.932064	5298.73	4271.99	4088.51	4070.23	4523.53	4437
Rv1333	Rv1333	Probable hydrolase	0.896603	0.0107896	0.0868881	834.152	1252.44	1302.04	1353.23	2384.66	2574.12
Rv1334	mec	Possible hydrolase	0.580339	0.328326	0.707081	2980.54	1179.54	1133.43	4508.66	1754.4	1648.84
Rv1335	cysO	Sulfur carrier protein CysO	0.272911	0.568603	0.878911	3249.46	1701.24	1698.05	4253.61	1836.07	1942.9
Rv1336	cysM	Cysteine synthase B CysM (CSASE B) (O-phosphoserine sulfhydrylase B) (O-phosphoserine (thiol)-lyase B)	0.850286	0.0042255	0.043623	1576.17	1075.02	1135.83	2972.05	1940.86	1909.76
Rv1337	Rv1337	Probable integral membrane protein	0.0274691	0.939859	0.988615	933.752	1970	1881.65	1313.18	1804.48	1764.38
Rv1338	murI	Probable glutamate racemase MurI	0.767851	0.000263265	0.00456557	303.781	322.331	336.009	659.753	459.21	532.724
Rv1339	Rv1339	Conserved protein	-0.125019	0.45214	0.805185	2295.78	2675.26	2688.67	2044.6	2504.85	2473.26
Rv1340	rphA	Probable ribonuclease RphA (RNase PH) (tRNA nucleotidyltransferase)	-0.119164	0.664794	0.91898	1598.58	2092.96	2171.46	1311.07	2008.66	2076.44
Rv1341	Rv1341	Conserved protein	0.347853	0.432722	0.793784	343.621	708.777	649.818	411.028	882.208	874.615
Rv1342c	Rv1342c	Conserved membrane protein	-0.0968319	0.790618	0.960345	398.401	682.429	684.618	366.763	668.012	616.54
Rv1343c	lprD	Probable conserved lipoprotein LprD	-0.204199	0.769498	0.95657	1446.69	568.251	664.818	1566.12	375.227	386.403
Rv1344	mbtL	Acyl carrier protein (ACP) MbtL	-0.605482	0.0289905	0.178549	214.14	216.059	239.406	196.029	111.721	140.639
Rv1345	mbtM	Probable fatty acyl-AMP ligase MbtM	0.0912948	0.736314	0.945397	652.381	948.55	1026.03	756.713	994.699	1050.77
Rv1346	mbtN	Acyl-CoA dehydrogenase MbtN	0.151494	0.562407	0.875736	423.301	692.09	633.017	567.008	678.029	703.196
Rv1347c	mbtK	Lysine N-acetyltransferase MbtK	0.0609691	0.84687	0.974075	99.6002	122.082	124.803	164.411	117.885	89.4977
Rv1348	irtA	Iron-regulated transporter IrtA	-0.0333498	0.892467	0.983266	620.011	608.653	585.016	765.144	473.079	542.195
Rv1349	irtB	Iron-regulated transporter IrtB	0.0578546	0.861641	0.976692	398.401	347.802	327.609	539.606	292.015	291.696
Rv1350	fabG2	Probable 3-oxoacyl-[acyl-carrier protein] reductase FabG2 (3-ketoacyl-acyl carrier protein reductase)	0.258819	0.318104	0.700106	991.022	720.195	763.821	1237.3	874.503	849.044
Rv1351	Rv1351	Hypothetical protein	0.00464193	0.98861	0.998068	3336.61	2600.61	2490.67	3966.95	2313	2178.72
Rv1352	Rv1352	Conserved protein	0.510534	0.414406	0.777599	3625.45	1462.35	1555.24	5804.98	1858.42	1798.95
Rv1353c	Rv1353c	Probable transcriptional regulatory protein	0.425682	0.0987419	0.384416	131.97	173.022	171.605	271.911	186.458	196.516
Rv1354c	Rv1354c	Conserved hypothetical protein	0.0632541	0.864652	0.977851	502.981	895.852	810.622	499.557	899.159	910.13
Rv1355c	moeY	Possible molybdopterin biosynthesis protein MoeY	0.587219	0.244594	0.622287	201.69	530.485	491.413	341.469	755.848	744.393
Rv1356c	Rv1356c	Hypothetical protein	-0.387777	0.315421	0.699306	1852.56	1660.84	1555.84	2017.2	950.781	912.971
Rv1357c	Rv1357c	Conserved hypothetical protein	0.0288581	0.936355	0.98738	159.36	310.035	277.808	183.382	297.408	283.646
Rv1358	Rv1358	Probable transcriptional regulatory protein	-0.236188	0.553675	0.872204	532.861	294.226	289.208	440.538	248.097	258.549
Rv1359	Rv1359	Probable transcriptional regulatory protein	0.325289	0.546238	0.867449	1289.82	854.573	900.624	2322.83	778.963	716.455
Rv1360	Rv1360	Probable oxidoreductase	-0.602085	0.00931434	0.0780273	814.232	647.297	641.417	556.469	383.703	447.488
Rv1361c	PPE19	PPE family protein PPE19	-0.426506	0.0787886	0.334619	17957.9	11900.8	12515.7	11801.8	9687.34	10036.1
Rv1362c	Rv1362c	Possible membrane protein	0.0406566	0.901765	0.984612	1249.98	918.688	851.423	1433.33	821.339	853.306
Rv1363c	Rv1363c	Possible membrane protein	-0.0466187	0.779652	0.958363	1170.3	962.602	1063.23	1142.45	936.142	1015.73
Rv1364c	Rv1364c	Possible sigma factor regulatory protein	0.0547488	0.634794	0.908802	2071.68	2066.61	2106.66	2341.81	2058.74	2099.17
Rv1365c	rsfA	Anti-anti-sigma factor RsfA (anti-sigma factor antagonist) (regulator of sigma F A)	-0.611494	0.01133	0.0903729	836.642	1298.99	1264.23	693.478	785.127	751.496
Rv1366	Rv1366	Hypothetical protein	0.375401	0.250114	0.632322	473.101	335.505	313.208	657.645	396.03	400.609
Rv1366A	Rv1366A	Conserved protein	0.33716	0.0872298	0.361159	281.371	361.854	337.809	366.763	465.374	411.5
Rv1367c	Rv1367c	Conserved protein	0.112415	0.322558	0.702823	1108.05	1072.39	1114.23	1110.83	1231.24	1209.4
Rv1368	lprF	Probable conserved lipoprotein LprF	-0.847994	1.65785e-05	0.000425657	2978.05	2232.6	2307.06	1534.5	1362.22	1279.01
Rv1371	Rv1371	Probable conserved membrane protein	0.205645	0.650361	0.914158	9.96002	26.3486	21.0006	25.294	26.1966	19.8884
Rv1372	Rv1372	Conserved hypothetical protein	0.227115	0.673536	0.920353	62.2501	189.71	151.204	84.3134	206.491	182.784
Rv1373	Rv1373	Glycolipid sulfotransferase	0.288772	0.19105	0.550363	236.551	242.407	214.206	343.577	271.212	239.134
Rv1374c	Rv1374c	Hypothetical protein	-1.26081	7.14796e-07	2.77089e-05	1713.12	2633.98	2592.67	1102.4	929.978	872.247
Rv1375	Rv1375	Conserved hypothetical protein	-0.398375	0.0136481	0.103778	913.832	1114.55	1113.63	733.527	820.569	832.47
Rv1376	Rv1376	Conserved hypothetical protein	-0.265314	0.235114	0.610321	408.361	555.955	564.615	366.763	437.637	469.744
Rv1377c	Rv1377c	Putative transferase	-0.209488	0.452893	0.805185	1750.47	1082.05	1186.83	1374.31	1035.53	1063.08
Rv1378c	Rv1378c	Conserved hypothetical protein	0.098631	0.508731	0.842153	1113.03	1335.87	1313.44	1264.7	1340.65	1429.6
Rv1379	pyrR	Probable pyrimidine operon regulatory protein PyrR	0.0562871	0.870496	0.978969	580.171	908.148	1006.83	602.841	933.831	1058.82
Rv1380	pyrB	Probable aspartate carbamoyltransferase PyrB (ATCase) (aspartate transcarbamylase)	0.312924	0.131364	0.44777	164.34	214.302	208.806	214.999	250.408	268.019
Rv1381	pyrC	Probable dihydroorotase PyrC (DHOase)	0.288207	0.204352	0.567271	478.081	630.61	647.417	592.302	765.094	790.326
Rv1382	Rv1382	Probable export or membrane protein	0.0142388	0.965592	0.993223	236.551	323.209	294.608	185.49	307.424	366.514
Rv1383	carA	Probable carbamoyl-phosphate synthase small chain CarA (carbamoyl-phosphate synthetase glutamine chain)	0.0373491	0.883886	0.982688	268.921	341.653	352.21	248.725	371.375	366.514
Rv1384	carB	Probable carbamoyl-phosphate synthase large chain CarB (carbamoyl-phosphate synthetase ammonia chain)	0.443907	0.0476626	0.24475	1242.51	996.855	955.826	1738.96	1264.37	1340.1
Rv1385	pyrF	Probable orotidine 5'-phosphate decarboxylase PyrF (OMP decarboxylase) (ompdecase)	-0.0908006	0.842932	0.972989	149.4	355.706	400.811	193.921	330.539	328.632
Rv1386	PE15	PE family protein PE15	-2.20753	3.72803e-43	4.91354e-40	3172.27	3745.01	3979.91	737.742	792.061	827.262
Rv1387	PPE20	PPE family protein PPE20	-2.34546	8.75178e-11	8.23917e-09	29093.2	13910.3	14945.8	4238.86	3507.26	3656.15
Rv1388	mihF	Putative integration host factor MihF	-0.612261	0.121939	0.430105	14414.6	7291.54	7572.8	8555.7	5340.25	5257.16
Rv1389	gmk	Probable guanylate kinase Gmk	-0.055412	0.902555	0.984612	2375.47	4716.4	4774.33	2114.16	4549.73	4755.22
Rv1390	rpoZ	Probable DNA-directed RNA polymerase (omega chain) RpoZ (transcriptase omega chain) (RNA polymerase omega subunit)	0.306107	0.443451	0.801723	5988.46	4089.3	3868.3	8715.9	4391.01	4136.78
Rv1391	dfp	Probable DNA/pantothenate metabolism flavoprotein homolog Dfp	0.275518	0.388837	0.758866	3299.26	5428.69	5535.15	4299.98	6370.39	6597.73
Rv1392	metK	Probable S-adenosylmethionine synthetase MetK (mat) (AdoMet synthetase) (methionine adenosyltransferase)	-0.0255377	0.875433	0.980257	3891.88	3229.46	3439.89	3062.69	3582.77	3712.5
Rv1393c	Rv1393c	Probable monoxygenase	-0.428322	0.424272	0.78538	5044.75	1942.77	1936.25	3362	1640.37	1628.48
Rv1394c	cyp132	Probable cytochrome P450 132 Cyp132	-0.265903	0.378777	0.751388	2679.25	1753.06	1700.45	2137.35	1530.19	1431.96
Rv1395	Rv1395	Transcriptional regulatory protein	0.0248607	0.934519	0.98738	311.251	461.1	396.611	278.234	457.669	451.75
Rv1396c	PE_PGRS25	PE-PGRS family protein PE_PGRS25	0.458947	0.25449	0.63446	204.18	429.482	469.213	373.087	550.898	597.598
Rv1397c	vapC10	Possible toxin VapC10	0.492547	0.0911798	0.369015	4509.4	2802.61	2775.07	5600.52	4257.71	4324.3
Rv1398c	vapB10	Possible antitoxin VapB10	0.0290365	0.790019	0.960259	22051.5	20456.2	19352.9	20755.9	21586.7	20758.7
Rv1399c	nlhH	Probable non lipolytic carboxylesterase NlhH	-0.35091	0.0954442	0.377386	1060.74	775.527	759.021	710.341	626.406	690.411
Rv1400c	lipI	Probable lipase LipH	-0.221023	0.321562	0.702823	2188.71	1740.76	1829.45	1302.64	1827.6	1796.58
Rv1401	Rv1401	Possible membrane protein	-0.241931	0.553932	0.872261	565.231	779.919	802.222	316.175	749.684	746.761
Rv1402	priA	Putative primosomal protein N' PriA (replication factor Y)	0.00289962	0.996064	0.998923	119.52	359.219	364.21	130.686	376.768	338.102
Rv1403c	Rv1403c	Putative methyltransferase	-0.404346	0.00174964	0.0211562	438.241	469.005	450.612	347.793	344.408	338.102
Rv1404	Rv1404	Probable transcriptional regulatory protein	-0.698252	0.290707	0.672161	14407.2	3785.42	4204.91	7527.08	3082.72	3193.98
Rv1405c	Rv1405c	Putative methyltransferase	-0.329082	0.0211403	0.142432	522.901	472.518	472.813	406.812	362.9	396.347
Rv1406	fmt	Probable methionyl-tRNA formyltransferase Fmt	0.148203	0.66188	0.918538	475.591	768.501	815.422	539.606	834.438	910.13
Rv1407	fmu	Probable Fmu protein (sun protein)	0.261244	0.534143	0.860285	463.141	827.346	876.624	505.881	1045.55	1046.98
Rv1408	rpe	Probable ribulose-phosphate 3-epimerase Rpe (PPE) (R5P3E) (pentose-5-phosphate 3-epimerase)	0.0908073	0.381051	0.752857	1498.98	1426.34	1419.04	1530.29	1492.43	1593.44
Rv1409	ribG	Probable bifunctional riboflavin biosynthesis protein RibG : diaminohydroxyphosphoribosylaminopyrimidine deaminase (riboflavin-specific deaminase) + 5-amino-6-(5-phosphoribosylamino) uracil reductase (HTP reductase)	0.320485	0.153175	0.481826	1329.66	1717.93	1633.84	1561.91	2100.35	2183.93
Rv1410c	P55	Triacylglyceride transporter	0.294366	0.173444	0.518756	11090.5	12924	12977.2	11867.1	16662.6	16831.7
Rv1411c	lprG	Conserved lipoprotein LprG	-0.00318542	0.994616	0.998849	18458.4	8938.32	8857.44	18293.9	9094.83	8784.5
Rv1412	ribC	Probable riboflavin synthase alpha chain RibC (RibE)	-0.0988052	0.663466	0.918538	1307.25	966.115	959.426	1171.96	920.732	923.389
Rv1413	Rv1413	Conserved hypothetical protein	-0.0344545	0.825674	0.970775	1132.95	995.099	1198.83	1140.34	990.847	1119.9
Rv1414	Rv1414	Conserved hypothetical protein	-0.0849101	0.696699	0.929916	154.38	143.161	155.404	115.931	141.77	161.475
Rv1415	ribA2	Probable riboflavin biosynthesis protein RibA2 : GTP cyclohydrolase II + 3,4-dihydroxy-2-butanone 4-phosphate synthase (DHBP synthase)	0.459593	0.0657269	0.298032	3261.91	4471.36	4260.72	4276.8	6165.44	6053.64
Rv1416	ribH	Probable riboflavin synthase beta chain RibH (6,7-dimethyl-8-ribityllumazine synthase) (DMRL synthase) (lumazine synthase)	0.567289	0.00012118	0.00238381	2084.13	1710.02	1775.45	2582.1	2796.87	2848.77
Rv1417	Rv1417	Possible conserved membrane protein	1.13653	0.0431462	0.229919	64.7401	150.187	140.404	107.5	335.162	341.891
Rv1418	lprH	Probable lipoprotein LprH	-0.18176	0.49518	0.831489	1454.16	1492.21	1560.04	916.908	1507.84	1540.4
Rv1419	Rv1419	Unknown protein	0.190694	0.462781	0.808088	5976.01	4403.73	4250.51	6890.51	4982.74	4822.46
Rv1420	uvrC	Probable excinuclease ABC (subunit C - nuclease) UvrC	0.626056	0.0106372	0.0858357	2706.64	3228.58	3259.89	3526.41	5360.28	5303.09
Rv1421	Rv1421	Conserved protein	0.446981	0.198544	0.561429	869.012	1474.64	1392.04	1157.2	2010.2	1927.75
Rv1422	Rv1422	Conserved hypothetical protein	0.600327	0.141548	0.462907	1180.26	2169.37	2077.86	1637.79	3290.75	3302.42
Rv1423	whiA	Probable transcriptional regulatory protein WhiA	0.345418	0.329181	0.707154	724.592	1134.75	1156.23	828.379	1490.12	1513.88
Rv1424c	Rv1424c	Possible membrane protein	0.575857	0.0204355	0.139313	1240.02	830.859	780.021	1338.48	1430.02	1461.32
Rv1425	Rv1425	Possible triacylglycerol synthase (diacylglycerol acyltransferase)	-0.223622	0.340382	0.714747	8523.29	5993.43	5964.16	6667.08	5445.03	5423.84
Rv1426c	lipO	Probable esterase LipO	0.28559	0.133488	0.44918	311.251	436.508	398.411	467.939	477.702	464.536
Rv1427c	fadD12	Possible long-chain-fatty-acid--CoA ligase FadD12 (fatty-acid-CoA synthetase) (fatty-acid-CoA synthase)	0.123594	0.610313	0.898429	946.202	738.639	762.021	1108.72	795.913	762.861
Rv1428c	Rv1428c	Conserved hypothetical protein	0.156012	0.243971	0.62216	766.922	834.372	822.622	986.467	866.028	865.144
Rv1429	Rv1429	Conserved protein	0.0402402	0.892455	0.983266	323.701	541.025	513.614	377.303	543.964	499.577
Rv1430	PE16	PE family protein PE16	0.587848	0.0764003	0.327288	567.721	983.681	1006.83	967.497	1472.4	1411.6
Rv1431	Rv1431	Conserved membrane protein	-0.0723748	0.834982	0.97086	4469.56	2585.68	2713.27	4084.99	2628.9	2575.07
Rv1432	Rv1432	Probable dehydrogenase	0.0759012	0.590063	0.891605	532.861	576.156	505.214	531.175	582.488	581.498
Rv1433	Rv1433	Possible conserved exported protein	-0.179599	0.191212	0.550363	6227.5	6716.26	7162.99	5400.27	6068.36	6283.3
Rv1434	Rv1434	Hypothetical protein	-0.331796	0.543098	0.864496	587.641	1194.47	1284.03	337.254	1010.88	1086.76
Rv1435c	Rv1435c	Probable conserved proline, glycine, valine-rich secreted protein	-0.500613	0.322953	0.702823	10346	18411.5	21015.6	5296.99	14295.6	15585.4
Rv1436	gap	Probable glyceraldehyde 3-phosphate dehydrogenase Gap (GAPDH)	-0.161665	0.741028	0.947502	16994.3	7325.79	7551.8	14139.4	7147.81	7204.8
Rv1437	pgk	Probable phosphoglycerate kinase Pgk	0.0599286	0.579141	0.884823	4606.51	4140.24	4143.11	4363.22	4511.97	4541.65
Rv1438	tpi	Probable triosephosphate isomerase Tpi (TIM)	0.15851	0.193918	0.553668	2001.96	1750.43	1834.25	2179.5	2010.97	2039.03
Rv1439c	Rv1439c	Unknown protein	-0.771876	0.000775182	0.0109859	214.14	294.226	282.008	130.686	166.425	165.263
Rv1440	secG	Probable protein-export membrane protein (translocase subunit) SecG	-0.624854	0.000902666	0.0123074	1740.51	1767.99	1660.84	902.154	1235.09	1203.72
Rv1441c	PE_PGRS26	PE-PGRS family protein PE_PGRS26	-1.12841	0.000265933	0.0045917	607.561	697.36	791.421	210.784	337.473	404.87
Rv1442	bisC	Probable biotin sulfoxide reductase BisC (BDS reductase) (BSO reductase)	-0.163359	0.147987	0.47252	5826.61	5674.61	5959.96	4797.43	5324.84	5457.46
Rv1443c	Rv1443c	Unknown protein	0.254016	0.357496	0.733164	1110.54	696.481	741.62	1174.06	866.798	991.104
Rv1444c	Rv1444c	Unknown protein	-0.223116	0.252104	0.633648	1222.59	922.201	918.025	942.202	850.618	824.894
Rv1445c	devB	Probable 6-phosphogluconolactonase DevB (6PGL)	0.436839	0.0029211	0.0320834	791.822	875.652	888.024	1037.06	1190.4	1232.13
Rv1446c	opcA	Putative OXPP cycle protein OpcA	0.140756	0.435295	0.794326	1680.75	1328.85	1424.44	1827.49	1489.35	1568.34
Rv1447c	zwf2	Probable glucose-6-phosphate 1-dehydrogenase Zwf2 (G6PD)	0.0718543	0.855776	0.975743	4183.21	2477.65	2339.46	4508.66	2499.46	2451.01
Rv1448c	tal	Probable transaldolase Tal	-0.0834499	0.881904	0.982544	10731.9	4229.83	4531.32	10140.8	4048.91	4207.34
Rv1449c	tkt	Transketolase Tkt (TK)	0.0306465	0.926861	0.98738	14454.5	8304.2	8555.03	13462.7	9134.13	9385.42
Rv1450c	PE_PGRS27	PE-PGRS family protein PE_PGRS27	0.163951	0.655749	0.916583	214.14	368.88	433.212	284.558	381.391	475.9
Rv1451	Rv1451	Probable cytochrome C oxidase assembly factor CtaB	0.228725	0.673623	0.920353	1264.92	3185.55	3231.09	1433.33	3681.39	3887.7
Rv1452c	PE_PGRS28	PE-PGRS family protein PE_PGRS28	0.636746	0.271962	0.653564	54.7801	163.361	154.204	90.6369	221.9	268.967
Rv1453	Rv1453	Possible transcriptional activator protein	-0.124909	0.439457	0.798535	689.731	691.212	612.017	676.615	604.833	551.192
Rv1454c	qor	Probable quinone reductase Qor (NADPH:quinone reductase) (zeta-crystallin homolog protein)	-0.523701	2.64461e-08	1.47279e-06	4165.78	3882.91	3871.9	2773.91	2770.67	2739.39
Rv1455	Rv1455	Conserved protein	-0.356825	0.454279	0.805841	146.91	231.868	266.407	77.9899	208.802	214.984
Rv1456c	Rv1456c	Probable unidentified antibiotic-transport integral membrane ABC transporter	-0.159849	0.702633	0.932232	154.38	281.052	266.407	120.147	259.654	247.658
Rv1457c	Rv1457c	Probable unidentified antibiotic-transport integral membrane ABC transporter	0.223366	0.512807	0.846662	246.511	407.525	460.812	322.499	483.096	499.577
Rv1458c	Rv1458c	Probable unidentified antibiotic-transport ATP-binding protein ABC transporter	0.108952	0.486604	0.82604	1025.88	864.234	901.824	1102.4	930.749	975.477
Rv1459c	Rv1459c	Possible conserved integral membrane protein	-0.819698	4.88833e-06	0.000154628	3291.79	3567.6	3531.1	1616.71	2128.86	2132.32
Rv1460	Rv1460	Probable transcriptional regulatory protein	-0.0230637	0.888396	0.982688	5156.8	4460.82	4535.52	5248.51	4179.12	4502.35
Rv1461	Rv1461	Conserved protein	-0.124751	0.813655	0.967508	51849.4	23450.3	24112.3	49966.2	20703	20507.8
Rv1462	Rv1462	Conserved hypothetical protein	0.425945	0.0759813	0.3262	5358.49	6853.27	7099.99	6783.01	9359.11	9804.02
Rv1463	Rv1463	Probable conserved ATP-binding protein ABC transporter	-0.014873	0.972303	0.995465	11150.2	5669.34	5818.36	10764.7	5829.51	5810.25
Rv1464	csd	Probable cysteine desulfurase Csd	0.363058	0.0150327	0.111518	6137.86	5601.71	5732.55	8458.74	6862.73	7154.61
Rv1465	Rv1465	Possible nitrogen fixation related protein	0.761356	0.0673812	0.302756	572.701	1142.65	1110.63	992.791	1926.99	1875.19
Rv1466	Rv1466	Conserved protein	0.466436	0.00116621	0.0153195	1757.94	1813.66	2067.06	2413.47	2619.66	2762.12
Rv1467c	fadE15	Probable acyl-CoA dehydrogenase FadE15	-0.273565	0.455984	0.806693	7572.11	4725.18	4773.13	6654.44	3765.37	3703.5
Rv1468c	PE_PGRS29	PE-PGRS family protein PE_PGRS29	-0.692285	0.102719	0.392039	6603.49	12102.8	14148.4	4211.46	7633.22	8487.13
Rv1469	ctpD	Probable cation transporter P-type ATPase D CtpD	-1.09979	3.58021e-20	1.08894e-17	12803.6	13164.6	12869.7	5478.26	6332.64	6297.98
Rv1470	trxA	Probable thioredoxin TrxA	-0.243298	0.599451	0.894764	1354.56	716.682	658.818	1169.85	593.275	543.616
Rv1471	trxB1	Probable thioredoxin TrxB1	0.674558	0.433831	0.793784	6088.06	1697.73	1913.45	11626.8	1872.28	1980.79
Rv1472	echA12	Possible enoyl-CoA hydratase EchA12 (enoyl hydrase) (unsaturated acyl-CoA hydratase) (crotonase)	0.389295	0.000190525	0.00348767	1937.22	2053.43	2081.46	2780.24	2603.48	2590.22
Rv1473	Rv1473	Probable macrolide-transport ATP-binding protein ABC transporter	0.385215	0.12661	0.440297	891.422	1408.77	1395.04	1477.59	1620.33	1738.81
Rv1473A	Rv1473A	Possible transcriptional regulatory protein	-0.289119	0.54707	0.867449	74.7002	205.519	184.205	82.2056	159.491	139.692
Rv1474c	Rv1474c	Probable transcriptional regulatory protein	0.387553	0.0165002	0.12015	898.892	692.968	764.421	1043.38	1027.83	997.26
Rv1475c	acn	Probable iron-regulated aconitate hydratase Acn (citrate hydro-lyase) (aconitase)	0.0579696	0.926726	0.98738	33522.9	11177.1	11396.7	33396.5	12641.4	12357.3
Rv1476	Rv1476	Possible membrane protein	-0.502664	0.494035	0.830611	7230.98	2095.59	2112.06	5176.84	1499.37	1397.87
Rv1477	ripA	Peptidoglycan hydrolase	0.436826	0.000799211	0.0112458	4106.02	3523.69	3574.9	4793.22	5173.05	5175.71
Rv1478	Rv1478	Possible invasion protein	0.648016	0.0322576	0.189732	806.762	1137.38	1190.43	1163.53	1920.82	1830.68
Rv1479	moxR1	Probable transcriptional regulatory protein MoxR1	0.172045	0.616816	0.900841	12507.3	7607.72	7595.61	13854.8	8787.41	8575.68
Rv1480	Rv1480	Conserved protein	0.896849	0.0132596	0.102001	864.032	1523.83	1527.64	1665.19	2767.59	2864.4
Rv1481	Rv1481	Probable membrane protein	0.478094	0.000200684	0.00363993	901.382	793.971	799.222	1212.01	1135.7	1117.54
Rv1482c	Rv1482c	Conserved hypothetical protein	0.0748512	0.91202	0.986022	9.96002	45.6709	74.402	31.6175	50.8522	57.2975
Rv1483	fabG1	3-oxoacyl-[acyl-carrier protein] reductase FabG1 (3-ketoacyl-acyl carrier protein reductase) (mycolic acid biosynthesis a protein)	-0.0552059	0.856554	0.975743	4631.41	2817.54	2768.47	3941.65	2939.41	2948.21
Rv1484	inhA	NADH-dependent enoyl-[acyl-carrier-protein] reductase InhA (NADH-dependent enoyl-ACP reductase)	0.0978495	0.781579	0.958847	1934.73	3333.98	3182.49	2048.82	3474.9	3521.66
Rv1485	hemZ	Ferrochelatase HemZ (protoheme ferro-lyase) (heme synthetase)	0.419488	0.135814	0.453554	510.451	722.83	669.018	623.919	1011.65	909.656
Rv1486c	Rv1486c	Conserved hypothetical protein	0.408687	0.0129934	0.100343	4026.34	4455.55	4635.13	5016.65	6089.93	6305.09
Rv1487	Rv1487	Conserved membrane protein	0.161855	0.722557	0.940727	602.581	1208.52	1087.83	577.547	1311.37	1354.3
Rv1488	Rv1488	Possible exported conserved protein	-0.108046	0.69338	0.929225	18719.9	13010.9	13740.4	17781.7	12132.9	12275.9
Rv1489	Rv1489	Conserved protein	-0.101687	0.743658	0.948432	2126.46	3307.63	3198.69	1928.67	2996.43	3120.11
Rv1489A	Rv1489A	Conserved protein	0.105547	0.782771	0.959353	423.301	852.816	791.421	516.42	871.421	839.1
Rv1490	Rv1490	Probable membrane protein	-0.463417	0.234509	0.609551	659.851	378.542	378.61	482.694	275.064	270.861
Rv1491c	Rv1491c	Conserved membrane protein	-0.478667	0.344918	0.717792	2654.35	1119.82	1133.43	1779.01	862.946	879.824
Rv1492	mutA	Probable methylmalonyl-CoA mutase small subunit MutA (MCM)	0.877653	4.75913e-06	0.000151755	1175.28	1307.77	1309.24	1894.94	2515.64	2555.18
Rv1493	mutB	Probable methylmalonyl-CoA mutase large subunit MutB (MCM)	0.413872	0.109964	0.407778	2051.76	1423.7	1454.44	2651.66	1923.91	1986.94
Rv1494	mazE4	Possible antitoxin MazE4	-0.566065	0.0126699	0.0988873	1252.47	924.836	956.426	832.595	635.652	649.213
Rv1495	mazF4	Possible toxin MazF4	-0.266972	0.255847	0.63446	179.28	143.161	129.003	141.225	113.262	118.383
Rv1496	Rv1496	Possible transport system kinase	0.223767	0.623908	0.905296	97.1102	274.025	276.607	200.244	281.998	279.384
Rv1497	lipL	Probable esterase LipL	-0.0301168	0.94129	0.98933	3794.77	5606.1	5778.16	2664.3	5999.01	6199.96
Rv1498A	Rv1498A	Conserved protein	-0.668863	4.38971e-05	0.000986188	1889.91	1869.87	1902.65	1386.96	1087.93	1099.07
Rv1498c	Rv1498c	Probable methyltransferase	-0.276775	0.418644	0.781466	1307.25	778.162	720.619	975.928	674.176	663.893
Rv1499	Rv1499	Hypothetical protein	-0.331005	0.21172	0.576942	169.32	235.381	223.806	130.686	169.507	197.937
Rv1500	Rv1500	Probable glycosyltransferase	-0.587326	0.185468	0.54201	2395.39	1452.69	1331.44	1789.55	842.143	818.264
Rv1501	Rv1501	Conserved hypothetical protein	-0.282701	0.529793	0.858173	2475.07	1421.07	1281.63	2171.07	1113.35	973.11
Rv1502	Rv1502	Hypothetical protein	0.545174	0.0503982	0.250197	478.081	364.489	316.209	704.017	501.587	481.109
Rv1505c	Rv1505c	Conserved hypothetical protein	-0.551416	0.377971	0.751388	313.741	143.161	127.203	244.509	82.4421	73.3976
Rv1506c	Rv1506c	Hypothetical protein	-0.337401	0.186524	0.543089	99.6002	132.621	102.003	73.7742	97.8519	90.9183
Rv1507A	Rv1507A	Hypothetical protein	-0.700227	0.362679	0.737989	5069.65	1441.27	1324.84	3180.72	843.684	799.323
Rv1507c	Rv1507c	Conserved protein	-0.788195	0.0137229	0.103947	565.231	572.643	552.015	474.263	255.802	257.128
Rv1508A	Rv1508A	Conserved hypothetical protein	-0.290808	0.360517	0.735165	268.921	511.163	451.212	286.666	388.326	335.261
Rv1508c	Rv1508c	Probable membrane protein	-0.277059	0.452496	0.805185	6093.04	3858.31	3847.3	5398.17	3064.23	2926.91
Rv1509	Rv1509	Hypothetical protein	0.0980735	0.670254	0.91998	585.151	513.798	477.013	697.694	513.145	479.689
Rv1510	Rv1510	Conserved probable membrane protein	0.108099	0.460544	0.808088	732.062	707.899	707.419	676.615	809.782	814.476
Rv1511	gmdA	GDP-D-mannose dehydratase GmdA (GDP-mannose 4,6 dehydratase) (GMD)	-0.0396039	0.885871	0.982688	5600.02	3772.24	3763.3	5212.68	3861.68	3703.03
Rv1512	epiA	Probable nucleotide-sugar epimerase EpiA	-0.0710988	0.609404	0.89827	2091.6	2198.35	2357.46	1913.91	2147.35	2263.49
Rv1513	Rv1513	Conserved protein	-0.372542	0.280862	0.661303	2275.86	1432.49	1397.44	1776.91	1079.45	1088.18
Rv1514c	Rv1514c	Conserved hypothetical protein	-0.0702198	0.780285	0.958449	94.6202	121.204	113.403	86.4213	102.475	123.118
Rv1515c	Rv1515c	Conserved hypothetical protein	-0.028782	0.943925	0.990417	480.571	307.4	279.008	516.42	286.621	243.869
Rv1516c	Rv1516c	Probable sugar transferase	-0.134396	0.679496	0.924099	674.791	548.051	528.614	756.713	413.752	429.968
Rv1517	Rv1517	Conserved hypothetical transmembrane protein	-0.0896952	0.803024	0.962065	493.021	333.749	302.408	495.341	278.146	288.381
Rv1518	Rv1518	Conserved hypothetical protein	-0.581567	0.0105728	0.0856506	161.85	127.352	130.804	107.5	87.0651	86.6565
Rv1519	Rv1519	Conserved hypothetical protein	-0.116773	0.78579	0.959901	42.3301	121.204	106.203	92.7448	88.606	74.3446
Rv1520	Rv1520	Probable sugar transferase	-0.251435	0.376762	0.751059	395.911	573.521	615.617	345.685	520.079	466.903
Rv1521	fadD25	Probable fatty-acid-AMP ligase FadD25 (fatty-acid-AMP synthetase) (fatty-acid-AMP synthase)	-0.0408723	0.930812	0.98738	9554.15	4946.51	4794.73	9704.47	4641.42	4410.48
Rv1522c	mmpL12	Probable conserved transmembrane transport protein MmpL12	-0.297326	0.168616	0.509023	3376.45	2436.37	2344.86	2352.34	2196.66	2082.12
Rv1523	Rv1523	Probable methyltransferase	-0.38099	0.340585	0.714747	2368	1194.47	1257.63	1663.08	964.65	1072.55
Rv1524	Rv1524	Probable glycosyltransferase	0.140168	0.460671	0.808088	403.381	473.396	465.613	417.351	553.21	507.627
Rv1525	wbbL2	Possible rhamnosyl transferase WbbL2	0.610532	0.144856	0.466417	119.52	246.799	268.207	219.215	402.194	352.782
Rv1526c	Rv1526c	Probable glycosyltransferase	0.222295	0.492207	0.830611	72.2102	148.43	128.403	132.794	152.556	130.221
Rv1527c	pks5	Probable polyketide synthase Pks5	0.127053	0.199879	0.562945	1999.47	1897.1	1839.65	2107.84	2091.1	2055.61
Rv1528c	papA4	Probable conserved polyketide synthase associated protein PapA4	1.14487	0.147941	0.47252	69.7202	461.979	425.411	240.293	1005.49	875.088
Rv1529	fadD24	Probable fatty-acid-AMP ligase FadD24 (fatty-acid-AMP synthetase) (fatty-acid-AMP synthase)	0.0194613	0.880044	0.981302	811.742	884.435	861.023	919.016	878.356	808.794
Rv1530	adh	Probable alcohol dehydrogenase Adh	-0.270245	0.374446	0.750411	278.881	450.561	454.212	252.94	357.506	372.197
Rv1531	Rv1531	Conserved protein	-0.0803427	0.741044	0.947502	1120.5	1586.19	1588.24	1117.15	1484.73	1462.74
Rv1532c	Rv1532c	Conserved hypothetical protein	0.0203728	0.956328	0.991341	886.442	570.886	533.414	952.742	540.882	525.621
Rv1533	Rv1533	Conserved protein	0.0578973	0.813625	0.967508	567.721	845.79	878.424	710.341	821.339	860.882
Rv1534	Rv1534	Probable transcriptional regulator	-0.20261	0.244049	0.62216	288.841	345.167	374.41	299.313	296.638	290.749
Rv1535	Rv1535	Unknown protein	-0.753292	0.0173981	0.125304	14857.9	12603.4	12730.5	11310.6	6318	6222.22
Rv1536	ileS	Isoleucyl-tRNA synthetase IleS	0.527075	0.00215339	0.0251909	2938.21	3398.97	3608.5	4190.38	5052.86	5093.79
Rv1537	dinX	Probable DNA polymerase IV DinX (pol IV 1) (DNA nucleotidyltransferase (DNA-directed))	0.0848985	0.642586	0.910616	465.631	445.291	475.213	406.812	506.981	545.983
Rv1538c	ansA	Probable L-aparaginase AnsA	0.0594574	0.898411	0.983679	353.581	695.603	802.222	360.44	766.635	803.111
Rv1539	lspA	Probable lipoprotein signal peptidase LspA	0.355552	0.337605	0.714228	1269.9	2172.88	2217.06	1580.88	2843.1	2819.89
Rv1540	Rv1540	Conserved hypothetical protein member of yabO/yceC/yfiI family	0.445378	0.00459763	0.0462571	1959.63	1616.93	1614.64	2535.73	2272.94	2249.28
Rv1541c	lprI	Possible lipoprotein LprI	-0.711479	0.20882	0.573385	1205.16	447.048	442.212	672.4	308.195	298.799
Rv1542c	glbN	Hemoglobin GlbN	-1.24851	0.00184821	0.0221449	186.75	90.4635	91.8025	59.0194	49.3112	45.4591
Rv1543	Rv1543	Possible fatty acyl-CoA reductase	-0.398138	0.615018	0.900151	25547.5	6926.17	7080.19	20479.7	4807.07	4728.7
Rv1544	Rv1544	Possible ketoacyl reductase	-0.473808	0.462453	0.808088	10746.9	3559.7	4136.51	7963.4	2625.05	2692.51
Rv1545	Rv1545	Hypothetical protein	-0.0751464	0.880014	0.981302	149.4	364.489	396.611	166.519	352.883	346.152
Rv1546	Rv1546	Conserved protein	-0.550999	0.00869506	0.0745776	425.791	549.807	508.214	280.342	361.359	368.408
Rv1547	dnaE1	Probable DNA polymerase III (alpha chain) DnaE1 (DNA nucleotidyltransferase)	0.0397381	0.887692	0.982688	3884.41	2716.54	2689.87	4028.07	2806.89	2714.29
Rv1548c	PPE21	PPE family protein PPE21	-0.428188	0.194466	0.553668	440.731	352.193	343.809	402.597	233.458	214.037
Rv1550	fadD11	Probable fatty-acid-CoA ligase FadD11 (fatty-acid-CoA synthetase) (fatty-acid-CoA synthase)	-0.344989	0.0530001	0.257448	241.531	254.703	222.006	168.627	189.54	200.304
Rv1551	plsB1	Possible acyltransferase PlsB1	-0.546676	0.332905	0.711827	82.1702	236.259	210.606	56.9116	164.114	140.639
Rv1552	frdA	Probable fumarate reductase [flavoprotein subunit] FrdA (fumarate dehydrogenase) (fumaric hydrogenase)	0.0546325	0.84788	0.974578	57.2701	56.2103	60.6016	75.8821	60.8685	50.1945
Rv1553	frdB	Probable fumarate reductase [iron-sulfur subunit] FrdB (fumarate dehydrogenase) (fumaric hydrogenase)	-0.251711	0.562783	0.875736	64.7401	44.7926	38.401	59.0194	40.0653	26.5178
Rv1554	frdC	Probable fumarate reductase [membrane anchor subunit] FrdC (fumarate dehydrogenase) (fumaric hydrogenase)	-0.282171	0.716599	0.93839	9.96002	21.0789	16.8005	2.10784	12.3278	23.2031
Rv1555	frdD	Probable fumarate reductase [membrane anchor subunit] FrdD (fumarate dehydrogenase) (fumaric hydrogenase)	0.153765	0.716964	0.93839	14.94	27.2269	25.8007	18.9705	33.131	25.0972
Rv1556	Rv1556	Possible regulatory protein	-0.324494	0.535004	0.860365	1053.27	464.614	454.212	830.487	355.195	389.244
Rv1557	mmpL6	Probable conserved transmembrane transport protein MmpL6	-0.0935628	0.728815	0.943023	366.031	549.807	531.014	358.332	492.341	506.68
Rv1558	Rv1558	Conserved protein	-0.512151	0.0127503	0.0991314	1324.68	1472.89	1440.04	779.899	1081.76	1101.91
Rv1559	ilvA	Probable threonine dehydratase IlvA	-0.107174	0.715899	0.938238	2494.99	3571.11	3540.1	2133.13	3382.44	3401.86
Rv1560	vapB11	Possible antitoxin VapB11	-0.295197	0.304728	0.688905	151.89	223.963	191.405	113.823	181.065	165.736
Rv1561	vapC11	Possible toxin VapC11	-0.0800247	0.725662	0.941703	244.021	193.223	183.605	160.195	212.654	201.251
Rv1562c	treZ	Maltooligosyltrehalose trehalohydrolase TreZ	0.18635	0.46626	0.808931	266.431	349.558	343.209	276.126	414.522	400.135
Rv1563c	treY	Maltooligosyltrehalose synthase TreY	0.366963	0.134905	0.451304	278.881	376.785	322.809	328.822	458.44	473.533
Rv1564c	treX	Probable maltooligosyltrehalose synthase TreX	0.0519166	0.765058	0.955026	1498.98	1214.67	1198.83	1481.81	1301.35	1267.17
Rv1565c	Rv1565c	Conserved hypothetical membrane protein	0.210512	0.402833	0.771791	6297.22	4451.16	4443.12	7027.52	5307.12	5239.17
Rv1566c	Rv1566c	Possible Inv protein	-0.937931	0.0904097	0.368007	33694.8	10975.9	12311.1	14531.4	7472.96	7738.94
Rv1567c	Rv1567c	Probable hypothetical membrane protein	-1.07674	1.51046e-10	1.35736e-08	734.552	708.777	681.018	392.057	312.818	311.111
Rv1568	bioA	Adenosylmethionine-8-amino-7-oxononanoate aminotransferase BioA	-0.146489	0.701222	0.932232	308.761	582.304	578.416	299.313	505.44	523.727
Rv1569	bioF1	Probable 8-amino-7-oxononanoate synthase BioF1 (AONS) (8-amino-7-ketopelargonate synthase) (7-keto-8-amino-pelargonic acid synthetase) (7-KAP synthetase) (L-alanine--pimelyl CoA ligase)	0.169173	0.769528	0.95657	747.002	1743.4	1998.05	701.909	2050.27	2295.21
Rv1570	bioD	Dethiobiotin synthetase BioD	0.780528	0.234632	0.609551	126.99	394.351	414.611	191.813	676.488	742.026
Rv1571	Rv1571	Conserved protein	0.0917932	0.824619	0.970775	97.1102	119.447	145.804	67.4507	153.327	162.895
Rv1573	Rv1573	Probable PhiRv1 phage protein	-0.289322	0.692364	0.929225	94.6202	31.6183	20.4006	67.4507	28.508	23.2031
Rv1574	Rv1574	Probable PhiRv1 phage related protein	-0.044611	0.900898	0.984612	29.8801	35.1315	30.6008	42.1567	30.049	25.5708
Rv1575	Rv1575	Probable PhiRv1 phage protein	1.3135	0.0919719	0.370323	22.41	58.8452	56.4015	21.0784	154.868	168.104
Rv1576c	Rv1576c	Probable PhiRv1 phage protein	0.835436	1.6577e-05	0.000425657	1344.6	1331.48	1535.44	2057.25	2695.16	2758.8
Rv1577c	Rv1577c	Probable PhiRv1 phage protein	0.988394	3.57057e-08	1.93786e-06	1075.68	1017.06	1090.23	1743.18	2252.9	2306.58
Rv1578c	Rv1578c	Probable PhiRv1 phage protein	0.0447578	0.900253	0.984403	403.381	554.199	633.017	343.577	612.537	683.308
Rv1579c	Rv1579c	Probable PhiRv1 phage protein	-0.372432	0.474926	0.816816	445.711	167.753	153.004	265.587	164.884	159.107
Rv1580c	Rv1580c	Probable PhiRv1 phage protein	-0.26665	0.466825	0.808931	774.392	441.778	439.212	609.164	403.735	362.252
Rv1581c	Rv1581c	Probable PhiRv1 phage protein	0.400288	0.279186	0.660568	141.93	85.1938	85.2023	185.49	105.557	118.383
Rv1582c	Rv1582c	Probable PhiRv1 phage protein	1.23162	0.0201741	0.138007	196.71	458.466	426.612	389.95	1089.47	1065.92
Rv1583c	Rv1583c	Probable PhiRv1 phage protein	0.859274	0.404677	0.771791	32.3701	340.775	369.01	56.9116	597.128	694.199
Rv1584c	Rv1584c	Possible PhiRv1 phage protein	-0.352448	0.497086	0.832125	146.91	502.38	485.413	219.215	315.129	356.57
Rv1585c	Rv1585c	Possible phage PhiRv1 protein	0.0945182	0.634101	0.908802	542.821	417.186	409.211	526.959	443.03	483.95
Rv1586c	Rv1586c	Probable PhiRv1 integrase	-0.246637	0.405084	0.771791	1528.86	1052.19	1008.03	1287.89	850.618	886.453
Rv1587c	Rv1587c	Partial REP13E12 repeat protein	0.177724	0.39622	0.764967	146.91	165.996	133.804	191.813	156.409	161.948
Rv1588c	Rv1588c	Partial REP13E12 repeat protein	0.37384	0.594963	0.892928	864.032	286.321	265.807	1150.88	360.588	322.002
Rv1589	bioB	Probable biotin synthetase BioB	-0.155367	0.557924	0.873685	3538.3	2368.74	2453.47	3012.1	2241.35	2251.17
Rv1590	Rv1590	Conserved hypothetical protein	0.391106	0.447483	0.803519	293.821	583.182	611.417	295.097	838.29	819.212
Rv1591	Rv1591	Probable transmembrane protein	0.367478	0.389757	0.759346	234.061	365.367	355.81	212.891	520.849	497.683
Rv1592c	Rv1592c	Conserved hypothetical protein	0.18931	0.677674	0.923629	1018.41	526.972	507.014	1171.96	593.275	573.448
Rv1593c	Rv1593c	Conserved protein	0.236905	0.55306	0.871583	1630.95	998.612	999.027	2107.84	1103.34	1064.97
Rv1594	nadA	Probable quinolinate synthetase NadA	0.112115	0.872702	0.979347	32594.2	10586	11299.5	37612.2	10575.7	10693.8
Rv1595	nadB	Probable L-aspartate oxidase NadB	0.797878	3.08842e-05	0.000735639	11150.2	12101	13295.8	17596.2	22109.1	23833.8
Rv1596	nadC	Probable nicotinate-nucleotide pyrophosphatase NadC	0.61553	0.110143	0.407778	2776.36	5034.34	4807.33	4106.06	7703.33	7526.33
Rv1597	Rv1597	Hypothetical protein	-0.208077	0.132952	0.448544	1548.78	1394.72	1470.64	1403.82	1228.93	1194.25
Rv1598c	Rv1598c	Conserved protein	-0.304443	0.140637	0.461747	2031.84	2250.17	2274.66	1405.93	1863.04	2033.35
Rv1599	hisD	Probable histidinol dehydrogenase HisD (HDH)	0.476597	0.0214211	0.143315	4656.31	5839.73	5994.76	6390.96	8266.56	8292.98
Rv1600	hisC1	Probable histidinol-phosphate aminotransferase HisC1	0.559361	0.000101798	0.00205362	5980.99	4967.59	4876.93	7649.34	7858.2	7788.67
Rv1601	hisB	Probable imidazole glycerol-phosphate dehydratase HisB	0.039209	0.954518	0.991341	3284.32	1375.4	1379.44	4131.36	1038.62	1036.56
Rv1602	hisH	Probable amidotransferase HisH	0.606427	0.150823	0.477848	515.431	1076.78	1027.23	834.703	1577.19	1580.18
Rv1603	hisA	Probable phosphoribosylformimino-5-aminoimidazole carboxamide ribotide isomerase HisA	0.883072	0.00286812	0.0317662	781.862	979.29	997.827	1150.88	1927.76	2009.67
Rv1604	impA	Probable inositol-monophosphatase ImpA (imp)	1.10906	4.61489e-06	0.000149568	438.241	626.218	619.817	1007.55	1299.81	1338.2
Rv1605	hisF	Probable cyclase HisF	1.46428	0.000824258	0.0114758	283.861	530.485	568.815	727.203	1548.68	1549.4
Rv1606	hisI	Probable phosphoribosyl-AMP 1,6 cyclohydrolase HisI	0.294507	0.312905	0.69821	371.011	563.86	552.615	459.508	710.389	657.263
Rv1607	chaA	Probable ionic transporter integral membrane protein ChaA	0.00216224	0.987526	0.998068	1616.01	1393.84	1347.04	1458.62	1487.81	1404.02
Rv1608c	bcpB	Probable peroxidoxin BcpB	-0.428193	0.362406	0.737989	6750.4	3286.55	3297.69	5020.86	2494.84	2395.13
Rv1609	trpE	Anthranilate synthase component I TrpE (glutamine amidotransferase)	-0.0871221	0.692499	0.929225	2345.59	3134.6	2943.08	2173.18	2893.95	2862.5
Rv1610	Rv1610	Possible conserved membrane protein	0.151666	0.794886	0.960345	246.511	578.791	615.617	210.784	672.635	717.402
Rv1611	trpC	Probable indole-3-glycerol phosphate synthase TrpC	-0.543365	0.0223591	0.147839	4108.51	5449.77	5484.15	2750.73	3664.44	3904.28
Rv1612	trpB	Tryptophan synthase, beta subunit TrpB	-0.72107	0.0499005	0.250197	620.011	1233.99	1150.83	444.753	709.619	668.628
Rv1613	trpA	Probable tryptophan synthase, alpha subunit TrpA	-0.00660722	0.977478	0.995966	244.021	339.019	360.61	276.126	326.687	341.417
Rv1614	lgt	Possible prolipoprotein diacylglyceryl transferases Lgt	-0.0935332	0.746189	0.948997	759.452	1099.61	1093.83	678.723	1064.81	1023.78
Rv1615	Rv1615	Probable membrane protein	-0.203737	0.517156	0.849185	3754.93	2795.59	2694.07	3659.2	2263.69	2107.22
Rv1616	Rv1616	Conserved membrane protein	0.481033	0.218544	0.585847	348.601	563.86	602.416	425.783	834.438	855.674
Rv1617	pykA	Probable pyruvate kinase PykA	0.00561547	0.974816	0.995466	6107.98	4875.37	5055.74	6009.44	4948.84	5140.2
Rv1618	tesB1	Probable acyl-CoA thioesterase II TesB1	0.032257	0.906172	0.984612	1611.03	1229.6	1179.63	1766.37	1177.3	1168.68
Rv1619	Rv1619	Conserved membrane protein	-0.00161591	0.996292	0.998923	1115.52	1475.52	1605.04	862.105	1634.97	1691.93
Rv1620c	cydC	Probable 'component linked with the assembly of cytochrome' transport transmembrane ATP-binding protein ABC transporter CydC	0.337427	0.0378725	0.211688	321.211	366.246	374.41	404.704	462.292	476.847
Rv1621c	cydD	Probable 'component linked with the assembly of cytochrome' transport transmembrane ATP-binding protein ABC transporter CydD	0.16426	0.75331	0.950408	298.801	784.31	793.221	377.303	898.388	828.682
Rv1622c	cydB	Probable integral membrane cytochrome D ubiquinol oxidase (subunit II) CydB (cytochrome BD-I oxidase subunit II)	-0.0634343	0.721148	0.939822	1396.89	1111.03	1138.23	1277.35	1144.17	1064.03
Rv1623c	cydA	Probable integral membrane cytochrome D ubiquinol oxidase (subunit I) CydA (cytochrome BD-I oxidase subunit I)	-0.0765558	0.909966	0.985516	7534.76	2433.73	2494.87	7229.88	2291.43	2297.58
Rv1624c	Rv1624c	Probable conserved membrane protein	-0.452055	0.317177	0.699844	2181.24	1010.91	969.026	1414.36	816.717	809.741
Rv1625c	cya	Membrane-anchored adenylyl cyclase Cya (ATP pyrophosphate-lyase) (adenylate cyclase)	-0.03611	0.912165	0.986022	4041.28	2454.81	2514.07	3787.78	2485.59	2512.09
Rv1626	Rv1626	Probable two-component system transcriptional regulator	-0.528645	0.119405	0.424957	8593.01	5375.99	5051.54	5779.69	3740.72	3665.14
Rv1627c	Rv1627c	Probable nonspecific lipid-transfer protein	0.0585081	0.633429	0.908638	2549.77	2312.53	2363.46	2329.16	2530.28	2646.1
Rv1628c	Rv1628c	Conserved protein	0.155722	0.635488	0.908802	522.901	906.392	890.424	644.998	983.912	958.43
Rv1629	polA	Probable DNA polymerase I PolA	0.138176	0.130068	0.446335	3241.99	3153.93	3091.88	3593.86	3443.31	3404.23
Rv1630	rpsA	30S ribosomal protein S1 RpsA	-0.269826	0.534053	0.860285	15604.9	9753.37	9659.66	15199.6	6855.8	6991.71
Rv1631	coaE	Probable dephospho-CoA kinase CoaE (dephosphocoenzyme a kinase)	0.456091	0.0844315	0.353272	540.331	797.484	763.221	758.821	1067.9	1059.77
Rv1632c	Rv1632c	Hypothetical protein	-0.291768	0.415783	0.778585	216.63	446.17	474.613	280.342	311.277	342.364
Rv1633	uvrB	Probable excinuclease ABC (subunit B - helicase) UvrB	0.265167	0.403388	0.771791	6160.27	3918.04	3800.5	7120.27	4793.2	4761.84
Rv1634	Rv1634	Possible drug efflux membrane protein	0.649867	0.0385589	0.213832	535.351	849.303	858.023	862.105	1339.88	1322.1
Rv1635c	Rv1635c	Probable mannosyltransferase. Probable conserved transmembrane protein.	0.0904722	0.690203	0.929225	4800.73	3379.65	3250.29	4380.08	3889.42	3891.02
Rv1636	TB15.3	Iron-regulated universal stress protein family protein TB15.3	-0.625478	2.47347e-07	1.13059e-05	10149.3	9230.79	8623.43	6173.85	5999.01	5972.19
Rv1637c	Rv1637c	Conserved protein	-0.371481	0.220097	0.587695	4076.14	2553.18	2503.27	2883.52	2122.69	2051.34
Rv1638	uvrA	Probable excinuclease ABC (subunit A - DNA-binding ATPase) UvrA	0.21804	0.0897902	0.367078	5694.64	6420.28	6553.98	6787.23	7381.27	7552.85
Rv1638A	Rv1638A	Conserved hypothetical protein	-0.460273	0.45772	0.807236	9984.92	3032.72	2925.68	6022.09	2831.54	2733.7
Rv1639c	Rv1639c	Conserved hypothetical membrane protein	0.0271135	0.8543	0.975709	14646.2	13205	12756.9	12305.5	14693.2	14360.4
Rv1640c	lysX	Lysyl-tRNA synthetase 2 LysX	0.126382	0.556267	0.872847	4394.86	5595.56	5464.95	4584.54	6187.78	6098.15
Rv1641	infC	Probable initiation factor if-3 InfC	-0.285195	0.607348	0.89774	15711.9	6213.88	6837.18	12948.4	5247.79	5407.74
Rv1642	rpmI	50S ribosomal protein L35 RpmI	-0.241229	0.630735	0.907577	2736.52	1421.95	1449.64	2607.39	1030.14	1108.54
Rv1643	rplT	50S ribosomal protein L20 RplT	0.108025	0.831641	0.97086	4790.77	2198.35	2443.27	5476.16	2265.23	2424.01
Rv1644	tsnR	Possible 23S rRNA methyltransferase TsnR	0.881533	0.251371	0.633648	146.91	771.136	761.421	326.715	1353.75	1416.81
Rv1645c	Rv1645c	Conserved hypothetical protein	-0.14931	0.596555	0.893138	784.352	594.6	621.617	794.654	520.849	492
Rv1646	PE17	PE family protein PE17	-0.57085	1.06994e-06	3.99108e-05	20677	19766.7	21467.4	12883.1	14046	14739.7
Rv1647	Rv1647	Adenylate cyclase (ATP pyrophosphate-lyase) (adenylyl cyclase)	-0.144423	0.669016	0.91998	774.392	1378.91	1377.04	798.87	1171.14	1225.98
Rv1648	Rv1648	Probable transmembrane protein	0.111601	0.558877	0.873866	1668.3	1343.78	1214.43	1405.93	1600.3	1542.77
Rv1649	pheS	Probable phenylalanyl-tRNA synthetase, alpha chain PheS	0.102018	0.516808	0.848965	819.212	736.882	775.221	944.31	766.635	796.482
Rv1650	pheT	Probable phenylalanyl-tRNA synthetase, beta chain PheT	0.278577	0.455353	0.806265	610.051	1026.72	1021.83	685.047	1254.35	1286.59
Rv1651c	PE_PGRS30	PE-PGRS family protein PE_PGRS30	-0.162086	0.452653	0.805185	1882.44	2309.89	2454.07	1625.14	2108.82	2205.24
Rv1652	argC	Probable N-acetyl-gamma-glutamyl-phoshate reductase ArgC	0.683483	1.27994e-07	6.3261e-06	2427.76	2144.78	2211.66	3364.11	3673.68	3832.3
Rv1653	argJ	Probable glutamate N-acetyltransferase ArgJ	0.559382	0.0967736	0.379983	4472.05	2482.92	2688.67	5954.64	4008.07	4240.96
Rv1654	argB	Probable acetylglutamate kinase ArgB	0.480651	0.00366636	0.0386581	1304.76	1574.77	1715.45	2063.57	2175.86	2188.19
Rv1655	argD	Probable acetylornithine aminotransferase ArgD	0.637855	7.97128e-06	0.000228394	1484.04	1399.11	1512.64	2025.63	2349.22	2452.43
Rv1656	argF	Probable ornithine carbamoyltransferase, anabolic ArgF	0.631851	0.00527445	0.0516218	881.462	1070.63	1111.23	1252.05	1710.48	1785.69
Rv1657	argR	Probable arginine repressor ArgR (AHRC)	0.794643	0.137379	0.456468	251.491	422.456	435.612	248.725	792.061	884.085
Rv1658	argG	Probable argininosuccinate synthase ArgG	0.298194	0.286959	0.668218	3269.38	2116.67	2137.26	3711.9	2756.8	2775.85
Rv1659	argH	Probable argininosuccinate lyase ArgH	0.423745	0.152532	0.480519	572.701	807.145	858.023	731.419	1086.39	1186.2
Rv1660	pks10	Chalcone synthase Pks10	-0.163056	0.314737	0.699306	2440.21	1989.32	1921.85	1964.5	1806.02	1892.24
Rv1661	pks7	Probable polyketide synthase Pks7	0.0221994	0.918149	0.986719	634.951	860.721	816.022	661.86	846.766	840.994
Rv1662	pks8	Probable polyketide synthase Pks8	0.0105192	0.958066	0.991341	321.211	447.926	410.411	370.979	426.85	397.294
Rv1663	pks17	Probable polyketide synthase Pks17	-0.18074	0.382039	0.752857	179.28	250.312	240.006	191.813	198.786	206.934
Rv1664	pks9	Probable polyketide synthase Pks9	0.0305839	0.897682	0.983679	303.781	329.357	297.008	404.704	288.933	266.599
Rv1665	pks11	Chalcone synthase Pks11	-0.217804	0.574484	0.881798	781.862	1437.76	1428.04	676.615	1215.06	1244.92
Rv1666c	cyp139	Probable cytochrome P450 139 Cyp139	-0.0757908	0.697901	0.930064	390.931	418.943	432.612	318.283	430.702	423.812
Rv1669	Rv1669	Hypothetical protein	-0.0284253	0.891479	0.983266	84.6602	87.8287	85.2023	86.4213	84.7536	82.8682
Rv1670	Rv1670	Conserved hypothetical protein	-0.07124	0.602431	0.895233	1259.94	1464.1	1392.04	1226.76	1390.73	1303.64
Rv1671	Rv1671	Probable membrane protein	-0.173005	0.231793	0.604557	652.381	598.113	695.419	615.488	554.751	562.557
Rv1672c	Rv1672c	Probable conserved integral membrane transport protein	-0.339346	0.0014471	0.0181071	5286.28	4881.52	5272.34	3882.63	4076.65	4232.43
Rv1673c	Rv1673c	Conserved hypothetical protein	-0.273838	0.568573	0.878911	458.161	202.884	223.206	364.656	186.458	179.942
Rv1674c	Rv1674c	Probable transcriptional regulatory protein	-0.172002	0.700434	0.932183	176.79	79.9241	96.0026	147.548	77.8192	86.6565
Rv1675c	cmr	Probable transcriptional regulatory protein Cmr	0.0686602	0.770569	0.956919	261.451	194.98	175.805	240.293	212.654	203.146
Rv1676	Rv1676	Unknown protein	-0.00322019	0.995755	0.998923	8453.57	3088.93	3012.08	8186.83	3246.83	3087.43
Rv1677	dsbF	Probable conserved lipoprotein DsbF	-0.0513392	0.785672	0.959901	2203.65	1753.94	1670.45	1989.8	1760.56	1675.36
Rv1678	Rv1678	Probable integral membrane protein	-0.223585	0.486518	0.82604	560.251	867.747	868.823	461.616	765.864	739.184
Rv1679	fadE16	Possible acyl-CoA dehydrogenase FadE16	-0.229299	0.160719	0.492242	1618.5	1291.08	1302.64	1138.23	1194.26	1245.39
Rv1680	Rv1680	Hypothetical protein	-0.320985	0.429078	0.790529	2213.61	1024.08	1044.03	1427	973.896	1023.3
Rv1681	moeX	Possible molybdopterin biosynthesis protein MoeX	-0.108743	0.569749	0.879121	799.292	598.113	610.816	632.351	578.636	640.69
Rv1682	Rv1682	Probable coiled-coil structural protein	-0.0562772	0.905971	0.984612	99.6002	226.598	203.405	92.7448	214.195	202.672
Rv1683	Rv1683	Possible bifunctional enzyme; long-chain acyl-CoA synthase and lipase.	0.447412	0.00133642	0.0170458	5219.05	5863.44	6063.76	7130.81	8114.77	8140.97
Rv1684	Rv1684	Conserved hypothetical protein	0.369375	0.252951	0.633648	263.941	159.848	164.404	318.283	210.343	226.349
Rv1685c	Rv1685c	Conserved hypothetical protein	-0.253703	0.513667	0.84678	510.451	236.259	295.808	373.087	244.244	254.761
Rv1686c	Rv1686c	Probable conserved integral membrane protein ABC transporter	-0.688932	0.112335	0.412355	1122.99	524.337	547.215	628.135	367.522	365.567
Rv1687c	Rv1687c	Probable conserved ATP-binding protein ABC transporter	-0.711709	0.251866	0.633648	1810.23	545.416	575.416	952.742	404.506	432.335
Rv1688	mpg	Possible 3-methyladenine DNA glycosylase Mpg	-0.151424	0.790008	0.960259	87.1502	219.572	272.407	84.3134	206.491	231.084
Rv1689	tyrS	Probable tyrosyl-tRNA synthase TyrS (TYRRS)	-0.196133	0.52018	0.850266	390.931	591.965	607.216	339.362	529.325	519.465
Rv1690	lprJ	Probable lipoprotein LprJ	-0.780149	2.24223e-07	1.05545e-05	1832.64	2228.21	2271.66	1207.79	1256.66	1229.76
Rv1691	Rv1691	Conserved hypothetical protein	-0.104695	0.850846	0.974578	291.331	588.452	630.617	185.49	614.078	604.228
Rv1692	Rv1692	Probable phosphatase	0.152477	0.344134	0.717369	605.071	596.357	673.818	613.38	715.783	750.076
Rv1693	Rv1693	Conserved hypothetical protein	-0.122248	0.680419	0.924099	358.561	529.607	536.414	320.391	493.112	495.315
Rv1694	tlyA	2'-O-methyltransferase TlyA	0.353016	0.0441896	0.233591	498.001	494.475	580.216	588.086	689.586	728.767
Rv1695	ppnK	Inorganic polyphosphate/ATP-NAD kinase PpnK (poly(P)/ATP NAD kinase)	0.300171	0.376395	0.751059	500.491	671.889	669.618	470.047	911.486	884.559
Rv1696	recN	Probable DNA repair protein RecN (recombination protein N)	0.708906	0.0365491	0.207042	234.061	368.002	376.81	366.763	588.652	648.266
Rv1697	Rv1697	Conserved hypothetical protein	-0.520629	0.105264	0.397909	37815.7	21010.4	21411	21651.7	17254.3	17021.1
Rv1698	mctB	Outer membrane protein MctB	-0.398716	0.0153957	0.11315	8998.88	7038.59	7224.8	6144.34	5701.61	5791.78
Rv1699	pyrG	Probable CTP synthase PyrG	0.387516	0.360004	0.734969	5505.4	3358.57	3226.29	8035.07	3983.42	3796.78
Rv1700	Rv1700	NUDIX hydrolase	0.952851	0.000103093	0.00206918	122.01	195.858	178.205	362.548	309.736	308.743
Rv1701	Rv1701	Probable integrase/recombinase	0.68875	2.44538e-06	8.4816e-05	253.981	285.443	261.607	411.028	446.112	435.65
Rv1702c	Rv1702c	Conserved hypothetical protein	0.0871971	0.757077	0.952731	298.801	204.641	204.006	309.852	222.671	216.878
Rv1703c	Rv1703c	Probable catechol-O-methyltransferase	-0.069386	0.665516	0.919445	3132.43	3760.82	3787.9	3075.33	3617.44	3490.41
Rv1704c	cycA	Probable D-serine/alanine/glycine transporter protein CycA	-0.393942	0.298888	0.681547	2691.7	1542.27	1554.64	2034.06	1211.21	1160.63
Rv1705c	PPE22	PPE family protein PPE22	0.0632128	0.849467	0.974578	201.69	328.479	312.008	204.46	325.916	349.941
Rv1706A	Rv1706A	Conserved hypothetical protein	-0.504114	0.202329	0.566312	29.8801	50.0623	58.2016	44.2645	33.131	26.9914
Rv1706c	PPE23	PPE family protein PPE23	0.018486	0.98179	0.998068	94.6202	577.034	525.014	113.823	554.751	544.089
Rv1707	Rv1707	Probable conserved transmembrane protein	-0.191761	0.584605	0.887867	734.552	1533.49	1492.84	954.849	1188.86	1154
Rv1708	Rv1708	Putative initiation inhibitor protein	-0.00929363	0.973646	0.995466	679.771	1028.47	889.224	647.106	985.453	948.012
Rv1709	scpA	Possible segregation and condensation protein ScpA	-0.0707145	0.870525	0.978969	139.44	296.861	288.008	147.548	305.883	237.713
Rv1710	scpB	Possible segregation and condensation protein ScpB	-0.254664	0.198373	0.561429	966.122	914.296	920.425	621.811	880.667	833.417
Rv1711	Rv1711	Conserved hypothetical protein	0.11658	0.824725	0.970775	97.1102	308.279	304.808	164.411	288.162	320.108
Rv1712	cmk	Cytidylate kinase Cmk (CMP kinase) (cytidine monophosphate kinase) (ck)	0.152648	0.789918	0.960259	114.54	317.061	329.409	130.686	359.818	356.57
Rv1713	engA	Probable GTP-binding protein EngA	0.034479	0.939354	0.988346	311.251	566.495	553.815	252.94	597.898	614.645
Rv1714	Rv1714	Probable oxidoreductase	-0.246371	0.673216	0.920353	22.41	48.3058	49.2013	12.647	49.3112	38.3561
Rv1715	fadB3	Probable 3-hydroxybutyryl-CoA dehydrogenase FadB3 (beta-hydroxybutyryl-CoA dehydrogenase) (BHBD)	0.539009	0.119099	0.42425	22.41	50.0623	43.8012	59.0194	57.0161	61.5592
Rv1716	Rv1716	Conserved hypothetical protein	0.563694	0.0898664	0.367078	62.2501	45.6709	50.4014	105.392	67.0324	63.4534
Rv1717	Rv1717	Conserved hypothetical protein	0.0266596	0.965331	0.993213	42.3301	16.6874	18.6005	40.0489	13.0983	24.6237
Rv1718	Rv1718	Conserved hypothetical protein	0.509832	0.335292	0.712561	117.03	275.782	237.006	137.009	372.145	388.77
Rv1719	Rv1719	Probable transcriptional regulatory protein	-0.0752631	0.856604	0.975743	64.7401	157.213	165.604	105.392	120.967	145.848
Rv1720c	vapC12	Possible toxin VapC12	0.13183	0.770231	0.9568	171.81	112.421	98.4027	217.107	114.803	88.5506
Rv1721c	vapB12	Possible antitoxin VapB12	0.0812219	0.816401	0.967508	378.481	563.86	595.216	349.901	637.963	638.322
Rv1722	Rv1722	Possible carboxylase	-0.352938	0.301833	0.684842	2704.15	1433.36	1538.44	1787.44	1272.07	1381.29
Rv1723	Rv1723	Probable hydrolase	0.380954	0.267004	0.648567	104.58	190.588	200.405	168.627	229.605	252.393
Rv1724c	Rv1724c	Hypothetical protein	-0.413427	0.422387	0.78483	612.541	346.045	378.61	575.439	240.392	191.307
Rv1725c	Rv1725c	Conserved hypothetical protein	0.348943	0.0494892	0.250197	331.171	438.265	414.011	535.39	500.046	489.159
Rv1726	Rv1726	Probable oxidoreductase	0.50076	0.178074	0.529005	318.721	548.051	526.214	425.783	728.11	819.212
Rv1727	Rv1727	Conserved hypothetical protein	0.0352002	0.852554	0.975404	131.97	159.848	153.604	141.225	158.72	158.633
Rv1728c	Rv1728c	Conserved hypothetical protein	-0.0287019	0.937437	0.98738	1140.42	682.429	670.218	1110.83	699.602	632.64
Rv1729c	Rv1729c	Possible S-adenosylmethionine-dependent methyltransferase	-0.366087	0.416655	0.779674	806.762	499.745	460.812	722.988	308.195	342.364
Rv1730c	Rv1730c	Possible penicillin-binding protein	0.180899	0.483465	0.823315	893.912	1381.54	1434.64	1243.62	1491.66	1478.37
Rv1731	gabD2	Possible succinate-semialdehyde dehydrogenase [NADP+] dependent (SSDH) GabD2	-0.242949	0.433392	0.793784	7953.08	4666.34	4935.13	6013.65	4291.61	4525.55
Rv1732c	Rv1732c	Conserved protein	-0.177077	0.663293	0.918538	5565.16	3018.67	3036.68	4864.88	2669.74	2743.17
Rv1733c	Rv1733c	Probable conserved transmembrane protein	0.279015	0.448217	0.804471	82.1702	48.3058	55.2015	101.176	61.639	61.5592
Rv1734c	Rv1734c	Conserved hypothetical protein	0.68017	0.00488459	0.0487719	64.7401	79.0458	76.2021	143.333	111.721	109.386
Rv1735a	Rv1735a		0.834284	0.122897	0.431928	7.47002	8.78287	6.60018	16.8627	13.8688	11.3648
Rv1735c	Rv1735c	Hypothetical membrane protein	0.487892	0.280996	0.661303	14.94	48.3058	31.2008	40.0489	51.6226	45.9327
Rv1736c	narX	Probable nitrate reductase NarX	0.466269	0.171806	0.515809	139.44	250.312	278.408	379.41	266.589	291.223
Rv1737c	narK2	Possible nitrate/nitrite transporter NarK2	0.306095	0.54268	0.864336	82.1702	70.2629	60.6016	153.872	52.3931	61.0857
Rv1738	Rv1738	Conserved protein	0.646931	0.384688	0.754118	112.05	77.2892	66.0018	292.989	57.0161	52.0886
Rv1739c	Rv1739c	Probable sulphate-transport transmembrane protein ABC transporter	-0.104982	0.536625	0.861163	278.881	348.68	349.209	314.067	301.261	304.482
Rv1740	vapB34	Possible antitoxin VapB34	-0.300787	0.0101884	0.0837527	744.512	764.109	789.021	594.41	631.029	637.849
Rv1741	vapC34	Possible toxin VapC34. Contains PIN domain.	0.0506512	0.89314	0.983424	99.6002	216.059	181.805	128.578	197.245	192.254
Rv1742	Rv1742	Unknown protein	0.351021	0.217628	0.585425	316.231	518.189	476.413	451.077	586.341	639.269
Rv1743	pknE	Probable transmembrane serine/threonine-protein kinase E PknE (protein kinase E) (STPK E)	-0.029865	0.803967	0.962133	2811.22	2461.84	2505.07	2609.5	2443.22	2556.13
Rv1744c	Rv1744c	Probable membrane protein	0.0919138	0.457462	0.807236	590.131	628.853	648.618	695.586	645.668	662.472
Rv1745c	idi	Probable isopentenyl-diphosphate delta-isomerase Idi (IPP isomerase) (isopentenyl pyrophosphate isomerase)	-0.134228	0.407942	0.773993	709.652	576.156	585.016	585.978	577.865	533.198
Rv1746	pknF	Anchored-membrane serine/threonine-protein kinase PknF (protein kinase F) (STPK F)	-0.318028	0.169073	0.509538	2372.98	1621.32	1618.84	1612.49	1462.38	1421.07
Rv1747	Rv1747	Probable conserved transmembrane ATP-binding protein ABC transporter	0.201975	0.163033	0.497401	4521.85	4033.09	4060.91	5366.55	4659.14	4487.2
Rv1748	Rv1748	Unknown protein	0.199076	0.258252	0.637209	1070.7	902	958.226	1287.89	1020.9	1057.4
Rv1749c	Rv1749c	Possible integral membrane protein	-0.074414	0.752784	0.950408	1182.75	1160.22	1191.63	1441.76	992.388	933.333
Rv1750c	fadD1	Possible fatty-acid-CoA ligase FadD1 (fatty-acid-CoA synthetase) (fatty-acid-CoA synthase)	-0.243332	0.61435	0.90012	1342.11	654.324	658.218	1161.42	520.849	560.663
Rv1751	Rv1751	Probable oxidoreductase	0.028576	0.935973	0.98738	1588.62	2713.03	2798.48	1665.19	2722.9	2855.4
Rv1752	Rv1752	Conserved hypothetical protein	0.0149891	0.957501	0.991341	97.1102	140.526	174.605	134.901	146.393	143.007
Rv1753c	PPE24	PPE family protein PPE24	-0.399036	0.277672	0.659847	1122.99	721.073	678.018	895.83	525.472	492.948
Rv1754c	Rv1754c	Conserved protein	0.0757694	0.867305	0.977851	1598.58	891.461	904.224	1865.43	846.766	865.618
Rv1758	cut1	Probable cutinase Cut1	0.173592	0.812568	0.967448	9.96002	66.7498	50.4014	21.0784	61.639	62.0328
Rv1759c	wag22	PE-PGRS family protein Wag22	-0.151901	0.815547	0.967508	74.7002	250.312	262.207	69.5586	209.573	249.552
Rv1760	Rv1760	Possible triacylglycerol synthase (diacylglycerol acyltransferase)	0.0715655	0.744989	0.948524	1558.74	1323.58	1275.63	1785.34	1295.19	1291.8
Rv1761c	Rv1761c	Possible exported protein	-0.0483207	0.871424	0.979347	403.381	219.572	254.407	267.695	272.753	297.379
Rv1762c	Rv1762c	Unknown protein	-0.46057	0.129626	0.446335	1498.98	1006.52	991.227	1093.97	731.192	716.928
Rv1765c	Rv1765c	Conserved hypothetical protein	0.0414066	0.806632	0.963976	687.241	834.372	825.022	720.88	837.52	858.988
Rv1766	Rv1766	Conserved protein	-0.322152	0.46165	0.808088	864.032	519.946	532.214	800.977	354.424	379.773
Rv1767	Rv1767	Conserved protein	-0.407502	0.0419563	0.224643	288.841	346.045	361.81	212.891	267.359	269.914
Rv1768	PE_PGRS31	PE-PGRS family protein PE_PGRS31	-0.0419702	0.936607	0.98738	896.402	2109.64	2166.06	809.409	2044.87	2169.73
Rv1769	Rv1769	Conserved protein	0.381312	0.15357	0.482417	1167.81	1594.09	1651.84	1458.62	2150.43	2142.26
Rv1770	Rv1770	Conserved protein	-0.0746379	0.821604	0.970027	3513.4	5854.66	5865.16	3480.04	5475.85	5510.5
Rv1771	Rv1771	L-gulono-1,4-lactone dehydrogenase	-0.0801999	0.84971	0.974578	5321.14	2946.65	2898.08	5189.49	2719.82	2652.73
Rv1772	Rv1772	Hypothetical protein	-0.595604	0.1056	0.3988	8779.76	15686.2	15479.8	5935.66	10337.6	10160.6
Rv1773c	Rv1773c	Probable transcriptional regulatory protein	-0.342404	0.539509	0.863099	1105.56	2734.11	2796.08	775.683	2202.05	2255.44
Rv1774	Rv1774	Probable oxidoreductase	-0.253007	0.143388	0.465454	1225.08	950.306	964.826	836.811	896.847	887.4
Rv1775	Rv1775	Conserved hypothetical protein	0.186444	0.423501	0.78538	385.951	544.538	531.014	467.939	590.193	608.963
Rv1776c	Rv1776c	Possible transcriptional regulatory protein	0.033567	0.927954	0.98738	555.271	317.061	302.408	531.175	342.867	325.79
Rv1777	cyp144	Probable cytochrome P450 144 Cyp144	-0.375811	0.0825617	0.346549	291.331	220.45	204.606	185.49	177.983	180.889
Rv1778c	Rv1778c	Unknown protein	0.238828	0.46339	0.808088	1670.79	1275.27	1236.03	2308.08	1347.58	1281.85
Rv1779c	Rv1779c	Possible integral membrane protein	0.0148262	0.941763	0.989564	15876.3	11075.2	12025.5	13618.7	12558.9	13190.7
Rv1780	Rv1780	Conserved protein	-0.121349	0.583028	0.886845	3505.93	2569.87	2470.87	2934.11	2469.41	2448.16
Rv1781c	malQ	Probable 4-alpha-glucanotransferase MalQ (amylomaltase) (disproportionating enzyme) (D-enzyme)	0.285521	0.506799	0.84126	1650.87	3195.21	3213.09	1922.35	4004.99	3897.17
Rv1782	eccB5	ESX conserved component EccB5. ESX-5 type VII secretion system protein. Probable membrane protein.	0.624805	6.01508e-05	0.00132131	13431.1	11299.2	10751.1	19436.4	17722	17538.2
Rv1783	eccC5	ESX conserved component EccC5. ESX-5 type VII secretion system protein.	0.448639	0.132506	0.448542	43926.2	28288.7	28731.8	57744.2	39966.7	40050.9
Rv1785c	cyp143	Probable cytochrome P450 143 Cyp143	0.14867	0.375179	0.750738	1152.87	966.994	982.827	1283.67	1092.55	1061.66
Rv1786	Rv1786	Probable ferredoxin	-0.81549	6.33107e-05	0.00138304	463.141	469.883	513.014	221.323	318.211	276.07
Rv1787	PPE25	PPE family protein PPE25	0.04959	0.908504	0.985516	102.09	235.381	226.806	130.686	224.982	230.61
Rv1788	PE18	PE family protein PE18	-1.05182	0.206775	0.570146	32.3701	246.799	294.608	33.7254	117.114	125.486
Rv1789	PPE26	PPE family protein PPE26	-0.349077	0.0539468	0.25986	4885.39	5147.64	5245.34	3279.79	4357.88	4348.45
Rv1790	PPE27	PPE family protein PPE27	-0.563771	0.0492565	0.249693	149.4	229.233	259.807	130.686	142.54	161.948
Rv1791	PE19	PE family protein PE19	-0.77741	0.141515	0.462907	6127.9	3080.15	3127.28	4078.66	1582.58	1538.03
Rv1793	esxN	Putative ESAT-6 like protein EsxN (ESAT-6 like protein 5)	-0.816682	0.124829	0.436405	11068.1	5404.98	5338.94	6960.07	2695.16	2730.86
Rv1794	Rv1794	Conserved protein	-0.257652	0.480226	0.821626	3844.57	2688.44	2520.07	3652.88	1994.02	1928.23
Rv1795	eccD5	ESX conserved component EccD5. ESX-5 type VII secretion system protein. Probable membrane protein.	0.149417	0.315481	0.699306	7343.03	6666.2	6563.58	6702.92	8075.48	8019.75
Rv1796	mycP5	Probable proline rich membrane-anchored mycosin MycP5 (serine protease) (subtilisin-like protease) (subtilase-like) (mycosin-5)	0.314603	0.00385772	0.0401406	3964.09	4361.57	4348.92	5501.45	5134.53	5150.14
Rv1797	eccE5	ESX conserved component EccE5. ESX-5 type VII secretion system protein. Probable membrane protein.	0.543138	0.119624	0.425275	846.602	1628.34	1506.64	1454.41	2205.91	2147.47
Rv1798	eccA5	ESX conserved component EccA5. ESX-5 type VII secretion system protein.	0.49096	2.28875e-06	8.0086e-05	881.462	879.165	850.223	1258.38	1201.19	1210.35
Rv1799	lppT	Probable lipoprotein LppT	0.254783	0.286784	0.668206	587.641	778.162	812.422	699.801	953.863	948.012
Rv1800	PPE28	PPE family protein PPE28	0.34948	0.160909	0.492441	1085.64	1629.22	1547.44	1513.43	1965.51	1957.58
Rv1801	PPE29	PPE family protein PPE29	0.509497	0.438758	0.798455	72.2102	310.035	312.008	153.872	435.325	402.029
Rv1802	PPE30	PPE family protein PPE30	-0.192677	0.389707	0.759346	139.44	122.082	147.604	105.392	136.376	113.174
Rv1803c	PE_PGRS32	PE-PGRS family protein PE_PGRS32	-0.277518	0.382283	0.752857	268.921	488.327	492.013	290.881	359.818	383.561
Rv1804c	Rv1804c	Conserved protein	-0.207287	0.2147	0.580948	420.811	385.568	360.61	364.656	342.096	304.482
Rv1805c	Rv1805c	Hypothetical protein	0.145391	0.69204	0.929225	5176.72	9308.08	9261.25	5971.5	10165	10129.3
Rv1806	PE20	PE family protein PE20	1.20347	0.168941	0.509528	1023.39	331.992	361.21	3060.58	445.342	445.121
Rv1808	PPE32	PPE family protein PPE32	-0.0886694	0.52467	0.854917	1536.33	1815.42	1861.25	1669.41	1607.24	1640.79
Rv1809	PPE33	PPE family protein PPE33	-0.215444	0.637274	0.908802	4848.04	2845.65	2913.08	4879.64	2161.22	2096.8
Rv1810	Rv1810	Conserved protein	-0.552672	4.57977e-06	0.000149568	4491.97	4518.78	4548.72	2790.77	3229.88	3211.5
Rv1811	mgtC	Possible Mg2+ transport P-type ATPase C MgtC	0.218978	0.711884	0.93639	221.61	724.586	759.021	328.822	799.766	858.041
Rv1812c	Rv1812c	Probable dehydrogenase	-0.18717	0.455455	0.806265	831.662	1299.86	1323.04	940.095	1049.4	1051.72
Rv1813c	Rv1813c	Conserved hypothetical protein	0.0941887	0.797757	0.9611	674.791	1003	971.426	1382.74	747.373	709.352
Rv1814	erg3	Membrane-bound C-5 sterol desaturase Erg3 (sterol-C5-desaturase)	-0.0859927	0.825247	0.970775	2447.68	1565.11	1533.64	2563.13	1370.7	1293.22
Rv1815	Rv1815	Conserved protein	0.0166215	0.927537	0.98738	749.492	707.021	691.819	859.997	652.603	668.155
Rv1816	Rv1816	Possible transcriptional regulatory protein	-0.155395	0.708851	0.935513	448.201	846.668	839.423	383.626	773.569	759.073
Rv1817	Rv1817	Possible flavoprotein	0.3049	0.0487767	0.247578	430.771	507.65	508.814	649.213	584.029	573.448
Rv1818c	PE_PGRS33	PE-PGRS family protein PE_PGRS33	0.207142	0.70181	0.932232	1172.79	2894.83	3483.69	1517.64	3360.1	3841.3
Rv1819c	bacA	Probable drug-transport transmembrane ATP-binding protein ABC transporter BacA	-0.904442	0.0152517	0.112615	1680.75	968.75	937.225	864.213	513.915	539.354
Rv1820	ilvG	Probable acetolactate synthase IlvG (acetohydroxy-acid synthase)(ALS)	-0.280159	0.108944	0.404855	2422.78	2780.66	2860.28	1894.94	2367.71	2374.77
Rv1821	secA2	Possible preprotein translocase ATPase SecA2	-0.170325	0.55799	0.873685	15433.1	10417.4	10494.3	13688.3	9370.67	9238.15
Rv1822	pgsA2	Probable CDP-diacylglycerol--glycerol-3-phosphate 3-phosphatidyltransferase PgsA2 (PGP synthase) (phosphatidylglycerophosphate synthase) (3-phosphatidyl-1'-glycerol-3'phosphate synthase)	-0.662428	0.00155235	0.0191813	587.641	748.3	677.418	347.793	465.374	455.065
Rv1823	Rv1823	Conserved protein	-0.344691	0.0417712	0.224407	829.172	872.139	842.423	560.684	731.963	701.302
Rv1824	Rv1824	Conserved hypothetical membrane protein	-0.350758	0.025086	0.158704	366.031	359.219	346.209	246.617	294.326	289.328
Rv1825	Rv1825	Conserved protein	-0.457332	0.288966	0.669974	1486.53	705.264	648.018	904.261	600.98	561.136
Rv1826	gcvH	Probable glycine cleavage system H protein GcvH	-0.440277	0.0536775	0.259146	2191.2	1609.02	1441.24	1376.42	1215.83	1264.33
Rv1827	garA	Conserved protein with FHA domain, GarA	-0.320236	0.144166	0.465454	11991.9	10024.8	9614.06	10282	7634.76	7421.2
Rv1828	Rv1828	Conserved protein	0.454043	0.0709931	0.313024	2636.92	3413.9	3648.1	3437.88	4877.96	4973.04
Rv1829	Rv1829	Conserved protein	-0.553265	0.0781304	0.332538	6234.97	3739.74	3800.5	3865.77	2813.05	2707.66
Rv1830	Rv1830	Conserved hypothetical protein	-0.142098	0.459633	0.807622	4905.31	3658.06	3670.9	3922.68	3638.24	3517.4
Rv1831	Rv1831	Hypothetical protein	0.550336	0.000380235	0.00616168	3383.92	4324.68	3934.31	5927.23	5664.62	5479.72
Rv1832	gcvB	Probable glycine dehydrogenase GcvB (glycine decarboxylase) (glycine cleavage system P-protein)	0.481378	0.136511	0.454729	12375.3	7101.83	7589	15671.8	10989.5	11118.1
Rv1833c	Rv1833c	Possible haloalkane dehalogenase	-0.330613	0.33358	0.711849	891.422	570.008	565.815	729.311	447.653	436.124
Rv1834	lipZ	Probable hydrolase	-0.311243	0.324575	0.702823	283.861	461.979	486.013	252.94	373.686	367.461
Rv1835c	Rv1835c	Conserved hypothetical protein	-0.164369	0.638493	0.909111	520.411	899.366	852.023	463.724	785.127	778.488
Rv1836c	Rv1836c	Conserved protein	0.123419	0.382376	0.752857	4701.13	4079.64	4072.31	5058.81	4515.06	4423.27
Rv1837c	glcB	Malate synthase G GlcB	0.24587	0.544425	0.866261	17781.1	9270.32	9450.86	20077.1	11767.7	11436.8
Rv1838c	vapC13	Possible toxin VapC13	-0.342526	0.0770825	0.329141	729.572	981.924	1013.43	708.233	715.783	733.976
Rv1839c	vapB13	Possible antitoxin VapB13	-0.0784916	0.720589	0.939402	769.412	942.402	984.627	695.586	879.896	976.898
Rv1840c	PE_PGRS34	PE-PGRS family protein PE_PGRS34	-0.246003	0.703433	0.932334	126.99	404.89	441.012	107.5	325.916	386.876
Rv1841c	Rv1841c	Conserved hypothetical membrane protein	0.759829	0.00659089	0.0607468	363.541	402.255	412.811	455.292	778.963	757.179
Rv1842c	Rv1842c	Conserved hypothetical membrane protein	0.133972	0.560339	0.874767	1055.76	1164.61	1228.23	959.065	1373.78	1446.17
Rv1843c	guaB1	Probable inosine-5'-monophosphate dehydrogenase GuaB1(imp dehydrogenase) (IMPDH) (IMPD)	0.217916	0.186118	0.543089	4536.79	4696.2	4939.93	4658.32	5902.7	5915.84
Rv1844c	gnd1	Probable 6-phosphogluconate dehydrogenase Gnd1	-0.0601222	0.82872	0.97086	6005.89	4036.61	4188.71	5661.65	3960.3	4026.92
Rv1845c	blaR	Possible sensor-transducer protein BlaR	0.362719	0.477981	0.820284	1635.93	3625.57	3714.1	1886.51	4771.63	4884.49
Rv1846c	blaI	Transcriptional repressor BlaI	0.33152	0.0864888	0.358842	2883.43	3616.78	3428.49	3520.09	4523.53	4451.68
Rv1847	Rv1847	Conserved protein	-0.762586	0.000604755	0.00898947	1459.14	2108.77	2061.66	994.898	1174.99	1150.68
Rv1848	ureA	Urease gamma subunit UreA (urea amidohydrolase)	-0.502296	0.0739598	0.319953	69.7202	113.299	111.003	65.3429	73.1963	72.924
Rv1849	ureB	Urease beta subunit UreB (urea amidohydrolase)	-0.528652	0.0343774	0.197858	124.5	117.69	114.603	105.392	69.3439	78.1329
Rv1850	ureC	Urease alpha subunit UreC (urea amidohydrolase)	0.0768573	0.765188	0.955026	530.371	425.969	406.811	609.164	406.047	424.285
Rv1851	ureF	Urease accessory protein UreF	-0.13953	0.595182	0.892928	149.4	143.161	123.003	162.303	107.098	112.701
Rv1852	ureG	Urease accessory protein UreG	-0.226517	0.238825	0.614922	286.351	353.071	389.411	288.773	285.851	312.058
Rv1853	ureD	Probable urease accessory protein UreD	0.340836	0.0167927	0.121832	654.871	672.768	700.819	765.144	904.552	894.03
Rv1854c	ndh	Probable NADH dehydrogenase Ndh	0.0391079	0.927334	0.98738	58276.1	27519.4	27229.3	52428.2	32338.1	31360.6
Rv1855c	Rv1855c	Possible oxidoreductase	0.145306	0.27009	0.652308	4016.38	3422.68	3376.89	3969.05	4006.53	3968.68
Rv1856c	Rv1856c	Possible oxidoreductase	-0.85363	0.00090722	0.012327	831.662	571.765	601.816	444.753	342.867	323.423
Rv1857	modA	Probable molybdate-binding lipoprotein ModA	-0.590677	0.00311511	0.0341195	236.551	324.966	282.608	179.166	194.933	189.887
Rv1858	modB	Probable molybdenum-transport integral membrane protein ABC transporter ModB	0.630381	0.0113366	0.0903729	117.03	152.822	171.605	271.911	201.097	226.822
Rv1859	modC	Probable molybdenum-transport ATP-binding protein ABC transporter ModC	0.0189629	0.95648	0.991341	966.122	1918.18	1822.25	1266.81	1763.65	1742.6
Rv1860	apa	Alanine and proline rich secreted protein Apa (fibronectin attachment protein) (immunogenic protein MPT32) (antigen MPT-32) (45-kDa glycoprotein) (45/47 kDa antigen)	-0.827824	0.00886838	0.075617	4564.18	2647.16	2860.28	2322.83	1587.97	1762.96
Rv1861	Rv1861	Probable conserved transmembrane protein	-0.919479	0.00124584	0.0160982	4967.56	3313.78	3199.89	2476.71	1837.61	1756.81
Rv1862	adhA	Probable alcohol dehydrogenase AdhA	0.0237786	0.914252	0.986046	2634.43	2674.38	2772.07	2080.43	3024.16	3101.64
Rv1863c	Rv1863c	Probable conserved integral membrane protein	0.231319	0.125159	0.43717	2704.15	2828.08	2743.87	2799.21	3474.13	3432.16
Rv1864c	Rv1864c	Conserved protein	-0.151139	0.428842	0.790529	811.742	742.152	712.219	800.977	658.767	586.707
Rv1865c	Rv1865c	Probable short-chain type dehydrogenase	-0.157717	0.401164	0.770001	380.971	479.544	522.014	400.489	428.391	419.076
Rv1866	Rv1866	Conserved protein	-0.152605	0.548632	0.868277	966.122	736.882	786.021	948.526	644.127	649.687
Rv1867	Rv1867	Conserved protein	0.358501	0.000922746	0.012495	784.352	843.155	828.622	1045.49	1040.16	1071.13
Rv1868	Rv1868	Conserved hypothetical protein	0.441233	0.0105926	0.0856506	2370.49	2143.02	2275.26	2579.99	3259.16	3362.56
Rv1869c	Rv1869c	Probable reductase	0.634259	0.00121923	0.015806	3528.34	2978.27	3061.28	5891.4	4444.17	4515.13
Rv1870c	Rv1870c	Conserved hypothetical protein	-0.0104688	0.960266	0.991341	1098.09	785.188	780.621	876.86	913.027	842.415
Rv1871c	Rv1871c	Conserved protein	-0.483819	0.000231608	0.00414378	17967.9	19887.9	20279.3	12685	14427.4	14456.5
Rv1872c	lldD2	Possible L-lactate dehydrogenase (cytochrome) LldD2	-0.477943	0.0923924	0.371047	150862	96139.9	97809.8	99409.7	73557.7	74606
Rv1873	Rv1873	Conserved hypothetical protein	-0.464499	0.156821	0.488629	57.2701	115.056	96.0026	63.2351	64.7209	70.5564
Rv1874	Rv1874	Unknown protein	0.135804	0.574439	0.881798	3316.69	2417.92	2329.86	3488.47	2722.13	2645.63
Rv1875	Rv1875	Conserved protein	0.68516	0.00677331	0.0616376	3000.46	2358.2	2378.46	5273.8	3597.41	3568.07
Rv1876	bfrA	Probable bacterioferritin BfrA	-0.212752	0.751739	0.950408	7240.94	2331.85	2122.86	5960.96	2148.89	1981.73
Rv1877	Rv1877	Probable conserved integral membrane protein	-0.0746913	0.672236	0.920353	1700.67	1984.93	1893.65	1496.56	1913.12	1884.19
Rv1878	glnA3	Probable glutamine synthetase GlnA3 (glutamine synthase) (GS-I)	-0.399168	0.105001	0.397509	1095.6	1464.1	1320.04	752.497	1104.11	1082.02
Rv1879	Rv1879	Conserved hypothetical protein	0.377977	0.399992	0.769245	1790.31	899.366	871.224	2261.71	1201.96	1160.63
Rv1880c	cyp140	Probable cytochrome P450 140 Cyp140	-0.122296	0.846957	0.974075	30036.9	9187.76	9660.26	24916.7	10001.7	9992.01
Rv1881c	lppE	Possible conserved lipoprotein LppE	-0.70938	0.111571	0.410755	4026.34	2017.42	2055.66	2438.77	1280.55	1235.45
Rv1882c	Rv1882c	Probable short-chain type dehydrogenase/reductase	0.213258	0.378649	0.751388	692.221	847.547	840.623	695.586	1040.16	1021.41
Rv1883c	Rv1883c	Conserved hypothetical protein	-0.374674	0.306588	0.691133	10276.3	5586.78	5500.35	7078.11	4725.4	4671.87
Rv1884c	rpfC	Probable resuscitation-promoting factor RpfC	0.231589	0.427624	0.789641	3881.92	2450.42	2499.07	4217.78	3100.44	3045.76
Rv1885c	*MtCM	Secreted chorismate mutase	0.473256	0.0217164	0.145045	191.73	249.433	235.206	269.803	332.851	339.523
Rv1886c	fbpB	Secreted antigen 85-B FbpB (85B) (antigen 85 complex B) (mycolyl transferase 85B) (fibronectin-binding protein B) (extracellular alpha-antigen)	-0.322181	0.296494	0.67726	961.142	703.508	731.42	872.644	520.079	527.515
Rv1887	Rv1887	Hypothetical protein	-0.106849	0.610847	0.898457	4447.15	5190.67	5179.34	3644.45	5053.63	5056.86
Rv1890c	Rv1890c	Hypothetical protein	0.118824	0.576985	0.883236	483.061	360.976	360.01	489.018	400.653	411.973
Rv1891	Rv1891	Conserved protein	-0.42123	0.42597	0.788154	4967.56	2556.69	2536.27	4274.69	1601.07	1639.37
Rv1892	Rv1892	Probable membrane protein	0.0815308	0.843885	0.973656	440.731	873.895	846.023	476.371	942.306	868.932
Rv1893	Rv1893	Conserved hypothetical protein	-0.373985	0.448516	0.804642	1665.81	764.988	768.021	1266.81	580.947	620.801
Rv1894c	Rv1894c	Conserved hypothetical protein	0.0627071	0.868663	0.978824	5428.21	3268.1	3193.29	5840.81	3320.8	3255.54
Rv1895	Rv1895	Possible dehydrogenase	0.0110818	0.974187	0.995466	590.131	385.568	400.211	638.674	365.981	382.614
Rv1896c	Rv1896c	Conserved hypothetical protein	0.185659	0.599047	0.894764	928.772	577.913	555.615	1058.13	659.537	626.01
Rv1897c	Rv1897c	Conserved hypothetical protein	0.216211	0.253373	0.633648	249.001	209.911	233.406	307.744	249.638	250.025
Rv1898	Rv1898	Conserved hypothetical protein	0.482906	0.217647	0.585425	1426.77	729.856	763.221	1814.85	1083.31	1176.73
Rv1899c	lppD	Possible lipoprotein LppD	0.596035	0.381579	0.752857	1576.17	6100.58	6186.77	2636.9	8919.93	9401.04
Rv1900c	lipJ	Probable lignin peroxidase LipJ	0.320261	0.133936	0.449755	2079.15	2648.03	2644.27	2531.51	3257.62	3416.54
Rv1901	cinA	Probable CinA-like protein CinA	-0.0903813	0.458636	0.807622	2019.39	2083.3	2050.86	1751.61	2022.53	1995.94
Rv1902c	nanT	Probable sialic acid-transport integral membrane protein NanT	-0.113796	0.702556	0.932232	2121.48	1586.19	1494.64	2128.91	1342.96	1337.73
Rv1903	Rv1903	Probable conserved membrane protein	-0.69047	0.0549445	0.262686	1055.76	798.363	750.02	788.33	437.637	392.559
Rv1904	Rv1904	Conserved hypothetical protein	-0.730542	0.0390912	0.21541	8284.25	4561.82	4677.73	4510.77	3087.34	2962.89
Rv1905c	aao	Probable D-amino acid oxidase Aao	0.456717	0.0011342	0.0149488	624.991	685.064	677.418	830.487	976.978	920.548
Rv1906c	Rv1906c	Conserved protein	0.438003	0.00217468	0.0253649	1568.7	1777.65	1749.65	2076.22	2426.26	2403.18
Rv1907c	Rv1907c	Hypothetical protein	0.581319	0.0440661	0.233249	256.471	347.802	333.009	330.93	535.489	536.039
Rv1908c	katG	Catalase-peroxidase-peroxynitritase T KatG	-0.0502546	0.886951	0.982688	15993.3	10115.2	10492.5	16447.4	9416.9	9484.39
Rv1909c	furA	Ferric uptake regulation protein FurA (fur)	0.00404511	0.994807	0.998849	3082.63	1180.42	1074.63	3115.38	1156.5	1080.13
Rv1910c	Rv1910c	Probable exported protein	-0.119217	0.835537	0.97086	1897.38	768.501	801.622	1806.42	691.898	694.199
Rv1911c	lppC	Probable lipoprotein LppC	-0.1633	0.145266	0.467359	3453.64	3391.94	3711.7	3307.19	3000.28	3131.95
Rv1912c	fadB5	Possible oxidoreductase FadB5	-0.111248	0.761526	0.954382	5079.61	2890.44	3161.49	4721.55	2793.02	2790.53
Rv1913	Rv1913	Conserved hypothetical protein	0.183984	0.276852	0.659045	517.921	613.044	623.417	594.41	685.734	715.508
Rv1914c	Rv1914c	Unknown protein	0.294755	0.384369	0.754118	273.901	428.604	418.211	309.852	565.538	500.524
Rv1915	aceAa	Probable isocitrate lyase AceAa [first part] (isocitrase) (isocitratase) (Icl)	-0.198041	0.648358	0.914158	19397.1	10124.9	10092.9	16898.5	8830.55	8804.39
Rv1916	aceAb	Probable isocitrate lyase AceAb [second part] (isocitrase) (isocitratase) (Icl)	0.272305	0.357844	0.733497	4780.81	3278.64	3133.88	5745.96	3954.91	3814.78
Rv1917c	PPE34	PPE family protein PPE34	0.248725	0.324456	0.702823	669.811	564.738	548.415	908.477	602.521	610.857
Rv1918c	PPE35	PPE family protein PPE35	-0.713067	0.0548994	0.262686	2039.31	1204.13	1136.43	1209.9	748.914	714.087
Rv1919c	Rv1919c	Conserved protein	-0.190651	0.63719	0.908802	1994.49	3586.92	3485.49	1585.09	3212.16	3146.62
Rv1920	Rv1920	Probable membrane protein	-0.153049	0.453368	0.805185	3027.85	2626.96	2692.87	3041.61	2254.45	2217.55
Rv1921c	lppF	Probable conserved lipoprotein LppF	0.028923	0.837005	0.970986	433.261	511.163	471.613	486.91	474.62	491.527
Rv1922	Rv1922	Probable conserved lipoprotein	0.398815	0.199979	0.562945	2524.87	2003.37	1836.05	3842.58	2332.27	2217.55
Rv1923	lipD	Probable lipase LipD	0.229094	0.41985	0.781906	5403.31	3260.2	3393.69	5393.95	4378.68	4351.29
Rv1924c	Rv1924c	Unknown protein	-0.128903	0.60035	0.894799	2696.68	1729.35	1811.45	2027.74	1807.56	1860.51
Rv1925	fadD31	Probable acyl-CoA ligase FadD31 (acyl-CoA synthetase) (acyl-CoA synthase)	-0.0918788	0.829918	0.97086	108031	52338.9	54319.5	94157	53487.2	53797.1
Rv1926c	mpt63	Immunogenic protein Mpt63 (antigen Mpt63/MPB63) (16 kDa immunoprotective extracellular protein)	-0.457895	0.494291	0.830611	17915.6	5703.59	6123.77	13140.2	4258.48	4256.11
Rv1927	Rv1927	Conserved hypothetical protein	0.332225	0.0063467	0.0587702	642.421	686.82	684.018	800.977	884.519	850.465
Rv1928c	Rv1928c	Probable short-chain type dehydrogenase/reductase	-0.192854	0.727419	0.942894	966.122	438.265	447.012	919.016	342.096	359.411
Rv1929c	Rv1929c	Conserved hypothetical protein	0.909358	0.339882	0.714747	134.46	1081.17	1038.03	221.323	1979.38	2034.3
Rv1930c	Rv1930c	Conserved hypothetical protein	-0.268634	0.189745	0.54723	122.01	148.43	154.804	128.578	112.491	120.277
Rv1931c	Rv1931c	Probable transcriptional regulatory protein	0.130921	0.757637	0.95283	221.61	435.63	483.613	265.587	504.669	481.109
Rv1932	tpx	Probable thiol peroxidase Tpx	-0.229588	0.170929	0.513955	6553.69	5001.84	5466.75	5031.4	4593.65	4884.49
Rv1933c	fadE18	Probable acyl-CoA dehydrogenase FadE18	0.202848	0.11971	0.425275	953.672	840.52	956.426	1026.52	1035.53	1095.75
Rv1934c	fadE17	Probable acyl-CoA dehydrogenase FadE17	-0.554063	0.0511693	0.252056	54.7801	69.3846	75.002	42.1567	53.1636	42.6179
Rv1935c	echA13	Possible enoyl-CoA hydratase EchA13 (enoyl hydrase) (unsaturated acyl-CoA hydratase) (crotonase)	-0.388453	0.255878	0.63446	119.52	65.8715	79.8022	75.8821	70.8848	53.5092
Rv1936	Rv1936	Possible monooxygenase	-0.0289527	0.902973	0.984612	353.581	303.009	306.008	398.381	272.753	277.49
Rv1937	Rv1937	Possible oxygenase	0.428139	0.00314853	0.0342955	602.581	717.56	716.419	876.86	921.503	953.221
Rv1938	ephB	Probable epoxide hydrolase EphB (epoxide hydratase)	0.0119987	0.946963	0.991078	171.81	180.049	176.405	193.921	184.146	161.475
Rv1939	Rv1939	Probable oxidoreductase	0.251576	0.532838	0.859935	52.2901	88.7069	90.0024	56.9116	97.0814	121.224
Rv1940	ribA1	Probable riboflavin biosynthesis protein RibA1 (GTP cyclohydrolase II)	0.472908	0.378924	0.751388	57.2701	122.96	151.204	73.7742	198.786	189.413
Rv1941	Rv1941	Probable short-chain type dehydrogenase/reductase	-0.0498751	0.885729	0.982688	692.221	439.143	411.611	666.076	412.981	410.553
Rv1942c	mazF5	Possible toxin MazF5	-0.175695	0.37717	0.751124	961.142	685.064	727.82	720.88	679.57	691.831
Rv1943c	mazE5	Possible antitoxin MazE5	-0.507391	0.000312706	0.00517338	644.911	564.738	632.417	436.322	445.342	412.92
Rv1944c	Rv1944c	Conserved protein	-0.606138	0.0309122	0.184088	956.162	597.235	675.018	583.87	466.915	412.92
Rv1945	Rv1945	Conserved hypothetical protein	0.230399	0.36731	0.742127	1075.68	941.523	1004.43	1551.37	982.371	1018.1
Rv1946c	lppG	Possible lipoprotein	-0.0886704	0.773653	0.958341	632.461	504.137	499.213	708.233	439.178	395.4
Rv1947	Rv1947	Hypothetical protein	0.362282	0.51492	0.847166	151.89	68.5064	64.2017	200.244	80.1307	83.8153
Rv1948c	Rv1948c	Hypothetical protein	-0.533216	0.281697	0.661303	647.401	432.117	374.41	569.116	234.999	204.093
Rv1950c	Rv1950c	Conserved hypothetical protein	0.331618	0.443969	0.801723	186.75	227.476	179.405	118.039	322.834	301.167
Rv1951c	Rv1951c	Conserved hypothetical protein	-0.632525	0.0302536	0.182909	423.301	651.689	684.618	297.205	414.522	423.338
Rv1952	vapB14	Possible antitoxin VapB14	0.257466	0.194331	0.553668	204.18	185.318	172.805	257.156	198.786	216.878
Rv1953	vapC14	Possible toxin VapC14	0.304312	0.488296	0.82757	154.38	70.2629	70.2019	158.088	100.934	99.9154
Rv1954c	Rv1954c	Hypothetical protein	0.0193867	0.869966	0.978969	2567.2	2258.95	2266.86	2451.41	2388.51	2338.3
Rv1955	higB	Possible toxin HigB	0.310167	0.674969	0.92092	587.641	199.371	178.205	790.438	204.179	201.251
Rv1956	higA	Possible antitoxin HigA	0.200064	0.776584	0.958363	717.122	233.624	231.006	857.889	259.654	239.134
Rv1957	Rv1957	Hypothetical protein	-0.164125	0.85934	0.976561	575.191	116.812	107.403	520.635	97.0814	95.6536
Rv1958c	Rv1958c	Hypothetical protein	-0.0503736	0.931954	0.98738	131.97	55.3321	48.0013	124.362	52.3931	49.7209
Rv1959c	parE1	Possible toxin ParE1	0.671179	0.101601	0.390028	159.36	253.825	237.006	189.705	433.014	412.92
Rv1960c	parD1	Possible antitoxin ParD1	-0.0669535	0.841398	0.97266	522.901	807.145	832.222	472.155	761.241	830.576
Rv1961	Rv1961	Hypothetical protein	-0.223227	0.669833	0.91998	112.05	252.947	271.807	88.5291	238.081	218.772
Rv1962A	vapB35	Possible antitoxin VapB35	0.0672102	0.862129	0.976692	789.332	480.423	439.212	841.026	469.227	479.215
Rv1962c	vapC35	Possible toxin VapC35. Contains PIN domain.	0.392808	0.465984	0.808931	836.642	329.357	324.609	1003.33	472.309	477.794
Rv1963c	mce3R	Probable transcriptional repressor (probably TetR-family) Mce3R	-0.114064	0.793595	0.960345	1683.24	784.31	801.022	1386.96	812.094	818.738
Rv1964	yrbE3A	Conserved hypothetical integral membrane protein YrbE3A	0.202421	0.575973	0.882712	84.6602	167.753	170.405	126.47	187.999	176.628
Rv1965	yrbE3B	Conserved hypothetical integral membrane protein YrbE3B	0.0927828	0.803825	0.962133	49.8001	106.273	86.4023	65.3429	94.7699	100.862
Rv1966	mce3A	Mce-family protein Mce3A	-0.051347	0.841547	0.97266	196.71	143.161	153.604	193.921	135.606	146.795
Rv1967	mce3B	Mce-family protein Mce3B	0.314225	0.362734	0.737989	42.3301	90.4635	84.6023	82.2056	102.475	92.8124
Rv1968	mce3C	Mce-family protein Mce3C	0.0812662	0.694223	0.929225	107.07	92.2201	108.603	107.5	104.786	111.754
Rv1969	mce3D	Mce-family protein Mce3D	0.17104	0.695017	0.929225	94.6202	184.44	202.205	109.607	226.523	207.407
Rv1970	lprM	Possible Mce-family lipoprotein LprM (Mce-family lipoprotein Mce3E)	0.37794	0.0505864	0.250336	104.58	132.621	125.403	166.519	155.638	159.107
Rv1971	mce3F	Mce-family protein Mce3F	-0.0295392	0.919274	0.987144	109.56	104.516	80.4022	122.254	89.3765	79.5535
Rv1972	Rv1972	Probable conserved Mce associated membrane protein	-0.301284	0.160133	0.491975	126.99	140.526	154.204	105.392	108.639	128.327
Rv1973	Rv1973	Possible conserved Mce associated membrane protein	0.301534	0.270587	0.652308	117.03	72.8978	76.2021	105.392	102.475	108.913
Rv1974	Rv1974	Probable conserved membrane protein	-0.00480309	0.988147	0.998068	131.97	98.3681	86.4023	134.901	100.934	80.027
Rv1975	Rv1975	Conserved hypothetical protein	-0.224203	0.556097	0.872847	378.481	662.228	707.419	330.93	550.128	615.592
Rv1976c	Rv1976c	Conserved hypothetical protein	0.321416	0.0481651	0.246053	585.151	512.919	583.216	634.458	684.193	770.911
Rv1977	Rv1977	Conserved protein	0.0131681	0.917684	0.986599	1643.4	1739.01	1807.85	1601.95	1831.45	1802.27
Rv1978	Rv1978	Conserved protein	-0.335587	0.68184	0.92452	10824.1	2363.47	2564.47	8334.38	2083.4	2065.08
Rv1979c	Rv1979c	Possible conserved permease	-0.143622	0.609979	0.89827	1232.55	822.955	790.821	1039.16	775.11	759.546
Rv1980c	mpt64	Immunogenic protein Mpt64 (antigen Mpt64/MPB64)	-0.342361	0.679021	0.924099	8570.6	2141.26	1947.05	6852.57	1539.43	1592.96
Rv1981c	nrdF1	Ribonucleoside-diphosphate reductase (beta chain) NrdF1 (ribonucleotide reductase small subunit) (R2F protein)	-0.141659	0.795139	0.960345	3481.03	1619.56	1551.04	3380.97	1326.01	1323.05
Rv1982A	vapB36	Possible antitoxin VapB36	0.037122	0.965097	0.993213	988.532	229.233	216.006	1015.98	223.441	231.084
Rv1982c	vapC36	Possible toxin VapC36. Contains PIN domain.	0.0780107	0.905107	0.984612	923.792	297.739	294.008	927.448	322.834	348.047
Rv1983	PE_PGRS35	PE-PGRS family protein PE_PGRS35	-0.337201	0.364845	0.739415	2432.74	4906.11	5067.14	2542.05	3444.85	3835.61
RV1984a	RV1984a		-0.997145	5.78842e-06	0.000174713	1150.38	1713.54	1620.64	718.772	784.356	747.708
Rv1984c	cfp21	Probable cutinase precursor CFP21	-0.605709	0.19411	0.553668	5911.27	2843.89	2943.68	3874.2	1872.28	1942.43
Rv1985c	Rv1985c	Probable transcriptional regulatory protein (probably LysR-family)	0.0364057	0.866909	0.977851	1217.61	928.349	948.626	1243.62	956.175	972.163
Rv1986	Rv1986	Probable conserved integral membrane protein	0.0803833	0.735613	0.945397	771.902	1164.61	1143.63	973.82	1128.76	1161.1
Rv1987	Rv1987	Possible chitinase	-0.937615	0.0799936	0.339008	31924.4	13430.8	13103.8	16184	7176.32	7162.18
Rv1988	erm(37)	Probable 23S rRNA methyltransferase Erm(37)	-0.168284	0.592295	0.892544	973.592	1621.32	1779.05	1051.81	1393.04	1450.9
Rv1989c	Rv1989c	Hypothetical protein	-0.0148667	0.957023	0.991341	1466.61	1021.45	947.426	1376.42	1023.98	996.786
Rv1990c	Rv1990c	Probable transcriptional regulatory protein	-0.337641	0.126911	0.440956	4125.94	2821.06	2938.28	2780.24	2484.82	2550.45
Rv1991A	mazE6	Antitoxin MazE6	-0.521977	0.331945	0.710617	1817.7	767.623	740.42	1228.87	557.833	529.883
Rv1991c	mazF6	Toxin MazF6	-0.532291	0.192163	0.55249	1658.34	853.695	820.222	1041.27	637.193	625.063
Rv1992c	ctpG	Probable metal cation transporter P-type ATPase G CtpG	0.678293	0.00378948	0.0397443	2833.63	3124.94	3211.89	3661.31	5558.3	5451.31
Rv1993c	Rv1993c	Conserved protein	0.116228	0.661873	0.918538	174.3	280.173	294.008	261.372	292.015	267.546
Rv1994c	cmtR	Metal sensor transcriptional regulator CmtR (ArsR-SmtB family)	0.49957	0.000441813	0.00698772	410.851	360.976	381.01	564.9	509.292	549.771
Rv1995	Rv1995	Unknown protein	-0.475562	0.563944	0.875818	1897.38	397.864	432.012	1296.32	351.342	313.952
Rv1996	Rv1996	Universal stress protein family protein	0.31412	0.218495	0.585847	1040.82	826.468	835.823	1433.33	969.273	959.851
Rv1997	ctpF	Probable metal cation transporter P-type ATPase A CtpF	-0.221801	0.243682	0.622026	667.321	517.311	534.014	545.929	463.833	461.221
Rv1998c	Rv1998c	Conserved protein	-0.640775	0.431386	0.793526	6511.36	1493.97	1501.24	4059.69	1043.24	994.892
Rv1999c	Rv1999c	Probable conserved integral membrane protein	0.268704	0.652583	0.91588	34.8601	51.8189	64.2017	18.9705	78.5897	82.8682
Rv2000	Rv2000	Unknown protein	-0.556621	0.451442	0.805185	3677.74	1018.81	990.027	2436.66	718.865	711.246
Rv2001	Rv2001	Conserved hypothetical protein	-0.0234326	0.970004	0.994618	764.432	280.173	291.608	769.36	293.556	251.446
Rv2002	fabG3	Possible 20-beta-hydroxysteroid dehydrogenase FabG3 (cortisone reductase) ((R)-20-hydroxysteroid dehydrogenase)	-0.0952675	0.689703	0.929225	873.992	749.178	711.019	919.016	641.045	629.325
Rv2003c	Rv2003c	Conserved hypothetical protein	0.650449	0.031938	0.188628	445.711	349.558	360.01	828.379	500.817	486.318
Rv2004c	Rv2004c	Conserved protein	1.11212	3.22155e-16	6.369e-14	585.151	530.485	493.813	1195.14	1117.98	1145.48
Rv2005c	Rv2005c	Universal stress protein family protein	0.812809	9.37694e-14	1.54485e-11	1068.21	1027.6	1107.03	1800.09	1888.46	1932.49
Rv2006	otsB1	Probable trehalose-6-phosphate phosphatase OtsB1 (trehalose-phosphatase) (TPP)	0.352979	0.0210928	0.142432	2241	1916.42	1995.05	2904.6	2513.33	2438.22
Rv2007c	fdxA	Ferredoxin FdxA	1.67873	0.0202613	0.138364	122.01	71.1412	75.602	615.488	124.048	120.277
Rv2008c	Rv2008c	Conserved hypothetical protein	0.519627	0.000338166	0.00554818	293.821	278.417	278.408	373.087	418.375	416.235
[truncated: 1,960 more rows]

## Sheet: Significant DEG genes  
						WT with Propionate	WT with Propionate	WT with Propionate	KO with Propionate	KO with Propionate	KO with Propionate
ID	Gene	Product	log2FoldChange	pvalue (red < 0.01)	padj (red < 0.01)	2-JANE01	2-JANE02	2-JANE03	1-JANE01	4-JANE02	4-JANE03
Rv1127c	ppdK	Probable pyruvate, phosphate dikinase PpdK	-7.27063	3.73479e-18	9.84491e-16	3712.6	3507.88	3365.49	59.0194	8.47536	5.20886
Rv1387	PPE20	PPE family protein PPE20	-2.34546	8.75178e-11	8.23917e-09	29093.2	13910.3	14945.8	4238.86	3507.26	3656.15
Rv1386	PE15	PE family protein PE15	-2.20753	3.72803e-43	4.91354e-40	3172.27	3745.01	3979.91	737.742	792.061	827.262
Rv0888	Rv0888	Probable exported protein	-2.14569	1.25657e-09	9.74211e-08	21827.4	11954.4	11568.9	4217.78	3113.54	2919.33
Rv0672	fadE8	Probable acyl-CoA dehydrogenase FadE8	-1.71981	4.49344e-11	4.55566e-09	3433.72	2292.33	2404.26	978.036	720.406	772.332
Rv0669c	Rv0669c	Possible hydrolase	-1.63388	2.733e-10	2.29921e-08	2263.41	1494.84	1556.44	666.076	527.784	520.412
Rv1176c	Rv1176c	Conserved hypothetical protein	-1.62186	3.48492e-13	5.29975e-11	413.341	300.374	305.408	111.715	108.639	107.965
Rv2990c	Rv2990c	Hypothetical protein	-1.55529	7.11322e-07	2.77089e-05	3381.43	1833.86	1893.05	811.517	808.241	795.535
Rv3291c	lrpA	Probable transcriptional regulatory protein LrpA (Lrp/AsnC-family)	-1.46147	0.000604047	0.00898947	3804.73	2029.72	2000.45	1378.52	768.176	701.302
Rv3797	fadE35	Probable acyl-CoA dehydrogenase FadE35	-1.44154	7.82614e-26	5.15743e-23	1327.17	1198.86	1190.43	417.351	472.309	467.85
Rv0106	Rv0106	Conserved hypothetical protein	-1.43492	0.000475219	0.00738756	729.572	332.871	322.809	196.029	162.573	152.478
Rv0469	umaA	Possible mycolic acid synthase UmaA	-1.35941	0.00063728	0.00943747	29917.4	17933.7	16035.4	11791.2	6860.42	6250.63
Rv0260c	Rv0260c	Possible transcriptional regulatory protein	-1.32357	1.9868e-09	1.48223e-07	141.93	174.779	183.605	67.4507	65.4914	69.6093
Rv0673	echA4	Possible enoyl-CoA hydratase EchA4 (enoyl hydrase) (unsaturated acyl-CoA hydratase) (crotonase)	-1.31038	2.58621e-10	2.22302e-08	547.801	561.225	636.017	185.49	258.884	252.393
Rv2831	echA16	Probable enoyl-CoA hydratase EchA16 (enoyl hydrase) (unsaturated acyl-CoA hydratase) (crotonase)	-1.30535	1.83436e-07	8.84521e-06	1426.77	917.81	1131.03	539.606	416.063	451.75
Rv1374c	Rv1374c	Hypothetical protein	-1.26081	7.14796e-07	2.77089e-05	1713.12	2633.98	2592.67	1102.4	929.978	872.247
Rv3290c	lat	Probable L-lysine-epsilon aminotransferase Lat (L-lysine aminotransferase) (lysine 6-aminotransferase)	-1.24644	4.12526e-13	6.04122e-11	39267.4	36010.6	35669.2	13091.8	17008.5	16649.4
Rv2590	fadD9	Probable fatty-acid-CoA ligase FadD9 (fatty-acid-CoA synthetase) (fatty-acid-CoA synthase)	-1.23453	0.00027399	0.00466965	67013.5	34654.6	36235.6	22250.3	18143.4	18211.1
Rv0647c	Rv0647c	Conserved protein	-1.22843	1.53862e-23	5.06976e-21	2577.16	2348.54	2412.67	963.281	1074.06	1081.55
Rv0646c	lipG	Probable lipase/esterase LipG	-1.22097	1.89612e-10	1.66606e-08	1364.52	1154.07	1264.23	442.645	590.193	578.657
Rv3144c	PPE52	PPE family protein PPE52	-1.19949	4.18602e-24	1.50468e-21	3545.77	4079.64	3994.31	1701.02	1676.58	1689.09
Rv2366c	Rv2366c	Probable conserved transmembrane protein	1.19569	0.000159209	0.00299767	249.001	423.334	439.212	666.076	940.765	952.274
Rv0691c	Rv0691c	Probable transcriptional regulatory protein	1.21822	2.60149e-12	3.42202e-10	361.051	487.449	445.812	992.791	1049.4	993.945
Rv0973c	accA2	Probable acetyl-/propionyl-coenzyme A carboxylase alpha chain (alpha subunit) AccA2: biotin carboxylase + biotin carboxyl carrier protein (BCCP)	1.22049	1.30484e-11	1.47409e-09	221.61	260.851	241.807	642.89	513.915	549.771
Rv2086	Rv2086	Conserved hypothetical protein	1.22423	9.03924e-05	0.00184233	97.1102	68.5064	75.002	246.617	154.868	157.686
Rv3419c	gcp	Probable O-sialoglycoprotein endopeptidase Gcp (glycoprotease)	1.32964	6.86901e-06	0.000201186	246.511	432.995	426.012	796.762	965.421	1034.67
Rv3159c	PPE53	PPE family protein PPE53	1.3598	1.21269e-25	6.84994e-23	971.102	899.366	814.822	2282.79	2248.28	2328.36
Rv2630	Rv2630	Hypothetical protein	1.37159	2.60214e-09	1.8707e-07	102.09	162.483	132.004	370.979	336.703	340.47
Rv1285	cysD	Probable sulfate adenylyltransferase subunit 2 CysD	1.37183	5.57165e-07	2.23309e-05	759.452	871.26	897.624	1521.86	2557.25	2464.26
Rv3269	Rv3269	Conserved protein	1.4248	0.000678972	0.00994317	2390.41	1856.7	1909.25	8873.99	3750.73	3904.75
Rv3455c	truA	Probable tRNA pseudouridine synthase a TruA (pseudouridylate synthase I) (pseudouridine synthase I) (uracil hydrolyase)	1.44255	4.38017e-06	0.000144326	97.1102	172.144	200.405	419.459	406.817	473.059
Rv0675	echA5	Probable enoyl-CoA hydratase EchA5 (enoyl hydrase) (unsaturated acyl-CoA hydratase) (crotonase)	1.48298	1.0205e-24	4.03505e-22	490.531	453.196	547.815	1353.23	1409.22	1413.02
Rv3162c	Rv3162c	Possible integral membrane protein	1.58096	2.87123e-06	9.87204e-05	216.63	119.447	119.403	543.822	402.965	394.453
Rv0512	hemB	Probable delta-aminolevulinic acid dehydratase HemB (porphobilinogen synthase) (ALAD) (ALADH)	1.60038	0.000559932	0.00851528	186.75	373.272	408.011	543.822	1203.5	1198.04
Rv2782c	pepR	Probable zinc protease PepR	1.62581	7.38662e-09	4.63598e-07	251.491	407.525	447.612	1018.08	1182.7	1240.66
Rv2364c	era	Probable GTP-binding protein Era	1.63231	1.89373e-25	9.35977e-23	199.2	204.641	237.006	693.478	655.685	660.578
Rv3212	Rv3212	Conserved alanine valine rich protein	1.64117	6.03003e-06	0.000179269	346.111	561.225	598.216	1032.84	1840.69	1834.94
Rv2552c	aroE	Probable shikimate 5-dehydrogenase AroE (5-dehydroshikimate reductase)	1.71891	2.82447e-05	0.000676845	104.58	228.355	185.405	370.979	675.717	671.943
Rv0679c	Rv0679c	Conserved threonine rich protein	1.77569	6.324e-11	6.09881e-09	1820.19	2213.28	2067.06	4892.29	8136.35	7862.54
Rv3161c	Rv3161c	Possible dioxygenase	1.85253	8.14583e-15	1.40037e-12	5941.15	7911.61	7965.82	20947.7	28900.2	28966.9
Rv3160c	Rv3160c	Possible transcriptional regulatory protein (probably TetR-family)	1.95089	1.48447e-77	5.8696e-74	3085.12	3273.37	3450.69	12973.7	12331.6	12672.7
Rv0677c	mmpS5	Possible conserved membrane protein MmpS5	2.18284	0.000137368	0.00263666	14974.9	5908.23	6084.76	68279.1	27081.9	27067.1
Rv0678	Rv0678	Conserved protein	2.27563	9.47241e-18	2.34087e-15	3030.34	4380.89	4246.31	14622.1	21162.2	20692.4
Rv3270	ctpC	Probable metal cation-transporting P-type ATPase C CtpC	2.30589	1.00251e-36	9.90985e-34	4103.53	4895.57	5337.14	26394.3	21868	22687
Rv0676c	mmpL5	Probable conserved transmembrane transport protein MmpL5	2.49245	4.03104e-15	7.24487e-13	25945.9	17152.1	16469.8	146117	95354	93700.7
Rv1218c	Rv1218c	Probable tetronasin-transport ATP-binding protein ABC transporter	3.04458	3.92035e-16	7.38146e-14	6914.74	3695.83	3619.3	50615.5	33654.1	33081
Rv1219c	Rv1219c	Probable transcriptional regulatory protein	3.16348	3.89375e-58	7.69794e-55	4469.56	3298.84	3234.69	34265	31981.4	32219.6
Rv1217c	Rv1217c	Probable tetronasin-transport integral membrane protein ABC transporter	3.34856	3.25413e-19	9.19058e-17	3503.44	5007.99	5313.14	27777.1	55153.8	57927.3
Rv1216c	Rv1216c	Probable conserved integral membrane protein	3.47914	3.85011e-25	1.69148e-22	1307.25	2048.16	1891.25	12994.8	23164.7	22400
