# Supplementary material for: Mycobacterium tuberculosis VadK is required for the regulation of the methylcitrate cycle and virulence
Source: EMBO Rep. 2026 Jun 11;27(14):4100–23. doi: 10.1038/s44319-026-00818-0 (PMC13400623; doi:10.1038/s44319-026-00818-0)
Supplement: Supplementary file 4 — Source data Fig. 1 [file 44319_2026_818_MOESM4_ESM.zip]

Archive with 3 entries (3 files):
- Fig1C,D.xlsx
- Fig_1B.xlsx
- Fig1A.xlsx
