# Supplementary material for: Mycobacterium tuberculosis VadK is required for the regulation of the methylcitrate cycle and virulence
Source: EMBO Rep. 2026 Jun 11;27(14):4100–23. doi: 10.1038/s44319-026-00818-0 (PMC13400623; doi:10.1038/s44319-026-00818-0)
Supplement: Supplementary file 4 — Source data Fig. 1 [file 44319_2026_818_MOESM4_ESM.zip › Fig1C,D.xlsx]

## Sheet: Score 
VC034-S1846		Mice lungs						IISC study
Study Title: Histopathological evaluation of C3HeB/FeJ mice lungs infected with Mtb. -------- strain. Slides stained with H&E.
Animal No	Histopathological Findings- Granulomatous lesion										Total score	Percent of lung covered by lesion
	Severe	No. of lesion	Marked	No. of lesion	Moderate	No. of lesion	Mild	No. of lesion	Minimal	No. of lesion
640	8	0	7	0	5	3	3	8	1	5	44	8 to 10	WT H37Rv
643	8	4	7	0	5	2	3	6	1	2	62	20
644	8	8	7	1	5	1	3	6	1	5	99	40
632	8	0	7	0	5	1	3	2	1	2	13	1 to 3	vadK_KO
633	8	0	7	0	5	0	3	5	1	1	16	1 to 3
639	8	0	7	0	5	0	3	5	1	2	17	1 to 3
626	8	0	7	0	5	5	3	4	1	1	38	8 to 10	vadK_ Comp
627	8	4	7	4	5	3	3	4	1	2	89	40
630	8	1	7	1	5	4	3	3	1	2	46	15 to 20
						Grading	Severity Score
						Minimal	1*
						Mild	2
							3
						Moderate	4
							5
						Marked	6
							7
						Severe	8
	Calculation	Total score
	Severity	Severity x Distribution
