# Supplementary material for: Mycobacterium tuberculosis VadK is required for the regulation of the methylcitrate cycle and virulence
Source: EMBO Rep. 2026 Jun 11;27(14):4100–23. doi: 10.1038/s44319-026-00818-0 (PMC13400623; doi:10.1038/s44319-026-00818-0)
Supplement: Supplementary file 4 — Source data Fig. 1 [file 44319_2026_818_MOESM4_ESM.zip › Fig_1B.xlsx]

## Sheet: H37Rv_WT_ 56th day 
Mice identification No	CFU ( on plate at different dilution)				mean CFU (MC)		volume factor (VF)	Dilution Factor (DF)		Total CFU (TC)=MC*VF*DF		CFU total lungs (CTL)=TC*WF		CFU total lungs=TC*WF ( log10)
	N	N	10^-1	10^-1	N	10^-1		N	10^-1	N	10^-1	N	10^-1	N	10^-1
640	2	1	0	0	1.5	0	20	1	10	30	0	40.625	0	1.60879	#NUM!
641	14	16	0	1	15	0.5	20	1	10	300	100	364.286	121.429	2.56144	2.08432
642	222	233	24	28	227.5	26	20	1	10	4550	5200	6608.33	7552.38	3.82009	3.87808
643	240	221	31	35	230.5	33	20	1	10	4610	6600	5762.5	8250	3.76061	3.91645
644	251	216	29	32	233.5	30.5	20	1	10	4670	6100	5724.52	7477.42	3.75774	3.87375
645	232	265	27	34	248.5	30.5	20	1	10	4970	6100	7385.97	9065.28	3.86841	3.95738
646	11	15	2	1	13	1.5	20	1	10	260	300	359.048	414.286	2.55515	2.6173
647	8	8	1	1	8	1	20	1	10	160	200	211.525	264.407	2.32536	2.42227
Average	122.5	121.875	14.25	16.5	122.188	1	20	1	10	2443.75	200	3307.1	264.407	3.0322	3.24994
NC= not able to count colonies (more then 250). Weight before: Weight of complete lung. Weight After: lung used to homogenisation and plating. Volume factor: lung was homogenised in 2mL of PBS and 100uL was plated
Since at Day 0 the infection is different in all three strains hence final cfu was normalized to RvDB day 0 infection
Spleen weight
	weight before	weight After	Weight factor (WF)
640	0.13	0.096	1.35417
641	0.119	0.098	1.21429
642	0.122	0.084	1.45238
643	0.13	0.104	1.25
644	0.152	0.124	1.22581
645	0.107	0.072	1.48611
646	0.087	0.063	1.38095
647	0.078	0.059	1.32203

## Sheet: vadK_comp 56th day 
Mice identification No	CFU ( on plate at different dilution)				mean CFU (MC)		volume factor (VF)	Dilution Factor (DF)		Total CFU (TC)=MC*VF*DF		CFU total lungs (CTL)=TC*WF		CFU total lungs=TC*WF ( log10)
	N	N	10^-1	10^-1	N	10^-1		N	10^-1	N	10^-1	N	10^-1	N	10^-1
624	1	2	0	0	1.5	0	20	1	10	30	0	38.2051	0	1.58212	#NUM!
625	0	0	0	0	0	0	20	1	10	0	0	0	0	#NUM!	#NUM!
626	0	0	0	0	0	0	20	1	10	0	0	0	0	#NUM!	#NUM!
627	1	0	0	0	0.5	0	20	1	10	10	0	12.5217	0	1.09766	#NUM!
628	15	18	0	0	16.5	0	20	1	10	330	0	462.985	0	2.66557	#NUM!
629	0	0	0	0	0	0	20	1	10	0	0	0	0	#NUM!	#NUM!
630	0	0	0	0	0	0	20	1	10	0	0	0	0	#NUM!	#NUM!
631	24	33	0	0	28.5	0	20	1	10	570	0	727.561	0	2.86187	#NUM!
Average	5.125	6.625	0	0	5.875	0	20	1	10	117.5	0	155.159	0	1.64144	#NUM!
NC= not able to count colonies (more then 250). Weight before: Weight of complete lung. Weight After: lung used to homogenisation and plating. Volume factor: lung was homogenised in 2mL of PBS and 100uL was plated
Since at Day 0 the infection is different in all three strains hence final cfu was normalized to RvDB day 0 infection
Spleen weight
	weight before	weight After	Weight factor (WF)
624	0.149	0.117	1.2735
625	0.133	0.101	1.31683
626	0.161	0.126	1.27778
627	0.144	0.115	1.25217
628	0.094	0.067	1.40299
629	0.114	0.098	1.16327
630	0.12	0.089	1.34831
631	0.157	0.123	1.27642

## Sheet: vadK_ KO 56th day  
Mice identification No	CFU ( on plate at different dilution)				mean CFU (MC)		volume factor (VF)	Dilution Factor (DF)		Total CFU (TC)=MC*VF*DF		CFU total lungs (CTL)=TC*WF		CFU total lungs=TC*WF ( log10)
	N	N	10^-1	10^-1	N	10^-1		N	10^-1	N	10^-1	N	10^-1	N	10^-1
632	0	0	0	0	0	0	20	1	10	0	0	0	0	#NUM!	#NUM!
633	0	0	0	0	0	0	20	1	10	0	0	0	0	#NUM!	#NUM!
634	0	0	0	0	0	0	20	1	10	0	0	0	0	#NUM!	#NUM!
635	0	0	0	0	0	0	20	1	10	0	0	0	0	#NUM!	#NUM!
636	0	0	0	0	0	0	20	1	10	0	0	0	0	#NUM!	#NUM!
637	0	0	0	0	0	0	20	1	10	0	0	0	0	#NUM!	#NUM!
638	0	0	0	0	0	0	20	1	10	0	0	0	0	#NUM!	#NUM!
639	0	0	0	0	0	0	20	1	10	0	0	0	0	#NUM!	#NUM!
Average	0	0	0	0	0	0	20	1	10	0	0	0	0	#NUM!	#NUM!
NC= not able to count colonies (more then 250). Weight before: Weight of complete lung. Weight After: lung used to homogenisation and plating. Volume factor: lung was homogenised in 2mL of PBS and 100uL was plated
Since at Day 0 the infection is different in all three strains hence final cfu was normalized to RvDB day 0 infection
Spleen weight
	weight before	weight After	Weight factor (WF)
632	0.14	0.119	1.17647
633	0.103	0.084	1.22619
634	0.108	0.089	1.21348
635	0.131	0.103	1.27184
636	0.086	0.075	1.14667
637	0.072	0.053	1.35849
638	0.084	0.066	1.27273
639	0.064	0.051	1.2549
