# Supplementary material for: Mycobacterium tuberculosis VadK is required for the regulation of the methylcitrate cycle and virulence
Source: EMBO Rep. 2026 Jun 11;27(14):4100–23. doi: 10.1038/s44319-026-00818-0 (PMC13400623; doi:10.1038/s44319-026-00818-0)
Supplement: Supplementary file 4 — Source data Fig. 1 [file 44319_2026_818_MOESM4_ESM.zip › Fig1A.xlsx]

## Sheet: H37Rv WT_Ko_Comp 0th day 
Mice identification No	CFU ( on plate at different dilution)							mean CFU (MC)	volume factor (VF)	Dilution Factor (DF)	Total CFU (TC)=MC*VF*DF	NF	CTL Normalized=TC*NF	CTL Normalized=CTL*NF (Log10)
PPDK KO	10^0	10^0	10^0	10^0	10^0	10^0	10^0	10^-0		10^-0	10^-0		10^0	10^0
600D	7	11	10	4	8	8	15	9	10	1	90	0.657895	59.2105	1.7724
600E	7	10	7	8	11	10	12	9.28571	10	1	92.8571	0.657895	61.0902	1.78597
600F	7	8	10	12	14	7	4	8.85714	10	1	88.5714	0.657895	58.2707	1.76545
Average	7	9.66667	9	8	11			9.04762	10	1	90.4762	0.657895	59.5238	1.77461
											Normalization Factor (NF)	0.657895
NC= not able to count colonies (more then 200). Weight before: Weight of complete lung. Weight After: lung used to homogenisation and plating. Volume factor: lung was homogenised in 2mL of PBS and 200uL was plated. WF = 1 since homogenized whole lungs.
Mice identification No	CFU ( on plate at different dilution)							mean CFU (MC)	volume factor (VF)	Dilution Factor (DF)	Total CFU (TC)=MC*VF*DF	NF	CTL Normalized=CTL*NF	CTL Normalized=CTL*NF (Log10)
PPDK Comp	10^0	10^0	10^0	10^0	10^0	10^0	10^0	10^-0		10^-0	10^-0		10^-0	10^-0
600A	6	9	5	5	2	10	4	5.85714	10	1	58.5714	1.03306	60.5077	1.78181
600B	6	7	7	4	9	4	11	6.85714	10	1	68.5714	1.03306	70.8383	1.85027
600C	4	7	4	5	8	2	2	4.57143	10	1	45.7143	1.03306	47.2255	1.67418
Average	5.33333	7.66667	5.33333	4.66667	6.33333			5.7619	10	1	57.619	1.03306	59.5238	1.76875
											Normalization Factor (NF)	1.03306
NC= not able to count colonies (more then 200). Weight before: Weight of complete lung. Weight After: lung used to homogenisation and plating. Volume factor: lung was homogenised in 2mL of PBS and 200uL was plated. WF = 1 since homogenized whole lungs.
Mice identification No	CFU ( on plate at different dilution)							mean CFU (MC)	volume factor (VF)	Dilution Factor (DF)	Total CFU (TC)=MC*VF*DF	NF	CTL Normalized=CTL*NF	CTL Normalized=CTL*NF (Log10)
RvDB	10^0	10^0	10^0	10^0	10^0	10^0	10^0	10^-0		10^-0	10^-0		10^-0	10^-0
600G	5	7	4	5	5	7	3	5.14286	10	1	51.4286	1	51.4286	1.7112
600H	6	7	6	9	4	10	11	7.57143	10	1	75.7143	1	75.7143	1.87918
600I	5	6	5	4	7	3	6	5.14286	10	1	51.4286	1	51.4286	1.7112
Average	5.33333	6.66667	5	6	5.33333			5.95238	10	1	59.5238	1	59.5238	1.7672
NC= not able to count colonies (more then 200). Weight before: Weight of complete lung. Weight After: lung used to homogenisation and plating. Volume factor: lung was homogenised in 2mL of PBS and 200uL was plated. WF = 1 since homogenized whole lungs.
Since at Day 0 the infection is different in all three strains hence final cfu was normalized to RvDB day 0 infection

## Sheet: H37Rv_WT 28th day  
Mice identification No	CFU ( on plate at different dilution)						mean CFU (MC)			volume factor (VF)	Dilution Factor (DF)			Total CFU (TC)=MC*VF*DF			CFU total lungs (CTL)=TC*WF			NF	CTL Normalized=CTL*NF			CTL Normalized=CTL*NF (Log10)
H37RvDB	10^-1	10^-1	10^-2	10^-2	10^-3	10^-3	10^-1	10^-2	10^-3		10^-1	10^-2	10^-3	10^-1	10^-2	10^-3	10^-1	10^-2	10^-3		10^-1	10^-2	10^-3	10^-1	10^-2	10^-3
616	161	182	10	17	1	2	171.5	13.5	1.5	20	10	100	1000	34300	27000	30000	37531.2	29543.5	32826.1	1	37531.2	29543.5	32826.1	4.57439	4.47046	4.51622
617	132	210	12	21	1	1	171	16.5	1	20	10	100	1000	34200	33000	20000	38660.9	37304.3	22608.7	1	38660.9	37304.3	22608.7	4.58727	4.57176	4.35428
618	245	194	22	14	2	1	219.5	18	1.5	20	10	100	1000	43900	36000	30000	50515.1	41424.7	34520.5	1	50515.1	41424.7	34520.5	4.70342	4.61726	4.53808
619	142	151	12	15	1	1	146.5	13.5	1	20	10	100	1000	29300	27000	20000	32366.3	29825.6	22093	1	32366.3	29825.6	22093	4.51009	4.47459	4.34426
620	189	172	20	25	1	2	180.5	22.5	1.5	20	10	100	1000	36100	45000	30000	40766	50816.3	33877.6	1	40766	50816.3	33877.6	4.6103	4.706	4.52991
621	223	183	22	17	1	2	203	19.5	1.5	20	10	100	1000	40600	39000	30000	47466.2	45595.6	35073.5	1	47466.2	45595.6	35073.5	4.67638	4.65892	4.54498
622	134	122	10	9	4	2	128	9.5	3	20	10	100	1000	25600	19000	60000	29513.4	21904.5	69172	1	29513.4	21904.5	69172	4.47002	4.34053	4.83993
623	74	92	8	9	3	1	83	8.5	2	20	10	100	1000	16600	17000	40000	19288.7	19753.5	46478.9	1	19288.7	19753.5	46478.9	4.2853	4.29564	4.66726
Average	162.5	163.25	14.5	15.875	1.75	1.5	162.875	15.1875	1.625	20	10	100	1000	32575	30375	32500	37013.5	34521	37081.3	1	37013.5	34521	37081.3	4.55215	4.5169	4.54186
Lungs weight
	weight before	weight After	Weight factor (WF)
616	0.151	0.138	1.0942
617	0.156	0.138	1.13043
618	0.168	0.146	1.15068
619	0.19	0.172	1.10465
620	0.166	0.147	1.12925
621	0.159	0.136	1.16912
622	0.181	0.157	1.15287
623	0.165	0.142	1.16197
NC= not able to count colonies (more then 250). Weight before: Weight of complete lung. Weight After: lung used to homogenisation and plating. Volume factor: lung was homogenised in 2mL of PBS and 100uL was plated
Since at Day 0 the infection is different in all three strains hence final cfu was normalized to RvDB day 0 infection

## Sheet: vadK_ comp 28th day  
Mice identification No	CFU ( on plate at different dilution)								mean CFU (MC)				volume factor (VF)	Dilution Factor (DF)				Total CFU (TC)=MC*VF*DF				CFU total lungs (CTL)=TC*WF				NF	CTL Normalized=CTL*NF				CTL Normalized=CTL*NF (Log10)
Ppdk comp	10^0	10^0	10^-1	10^-1	10^-2	10^-2	10^-3	10^-3	10^0	10^-1	10^-2	10^-3		10^0	10^-1	10^-2	10^-3	10^0	10^-1	10^-2	10^-3	10^0	10^-1	10^-2	10^-3		10^0	10^-1	10^-2	10^-3	10^0	10^-1	10^-2	10^-3
601	174	122	18	14	1	1	0	0	148	16	1	0	20	1	10	100	1000	2960	3200	2000	0	3396.41	3671.79	2294.87	0	1.03306	3508.69	3793.18	2370.74	0	3.54514	3.579	3.37488	#NUM!
602	165	243	19	15	2	3	0	0	204	17	2.5	0	20	1	10	100	1000	4080	3400	5000	0	4553.94	3794.95	5580.81	0	1.03306	4704.48	3920.4	5765.3	0	3.67251	3.59333	3.76082	#NUM!
603	189	156	15	22	2	2	0	0	172.5	18.5	2	0	20	1	10	100	1000	3450	3700	4000	0	3855.88	4135.29	4470.59	0	1.03306	3983.35	4272	4618.38	0	3.60025	3.63063	3.66449	#NUM!
604	221	256	20	26	1	2	0	0	238.5	23	1.5	0	20	1	10	100	1000	4770	4600	3000	0	5565	5366.67	3500	0	1.03306	5748.97	5544.08	3615.7	0	3.75959	3.74383	3.55819	#NUM!
605	256	222	23	23	2	1	0	0	239	23	1.5	0	20	1	10	100	1000	4780	4600	3000	0	5508.66	5301.22	3457.32	0	1.03306	5690.76	5476.47	3571.61	0	3.75517	3.7385	3.55286	#NUM!
606	154	169	14	14	3	1	0	0	161.5	14	2	0	20	1	10	100	1000	3230	2800	4000	0	3666.49	3178.38	4540.54	0	1.03306	3787.69	3283.45	4690.64	0	3.57837	3.51633	3.67123	#NUM!
607	72	98	9	12	1	2	0	0	85	10.5	1.5	0	20	1	10	100	1000	1700	2100	3000	0	1979.88	2445.73	3493.9	0	1.03306	2045.33	2526.58	3609.4	0	3.31076	3.40253	3.55744	#NUM!
608	172	156	15	12	1	2	1	0	164	13.5	1.5	0.5	20	1	10	100	1000	3280	2700	3000	10000	3761.07	3096	3440	11466.7	1.03306	3885.4	3198.35	3553.72	11845.7	3.58944	3.50493	3.55068	4.07356
Average	175.375	177.75	16.625	17.25	1.625	1.75	0.125	0	176.562	16.9375	1.6875	0.0625	20	1	10	100	1000	3531.25	3387.5	3375	1250	4035.92	3873.75	3847.25	1433.33	1.03306	4169.33	4001.81	3974.44	1480.72	3.6014	3.58864	3.58633	4.07356
Lungs weight
	weight before	weight After	Weight factor (WF)
601	0.179	0.156	1.14744
602	0.221	0.198	1.11616
603	0.19	0.17	1.11765
604	0.168	0.144	1.16667
605	0.189	0.164	1.15244
606	0.168	0.148	1.13514
607	0.191	0.164	1.16463
608	0.172	0.15	1.14667
NC= not able to count colonies (more then 250). Weight before: Weight of complete lung. Weight After: lung used to homogenisation and plating. Volume factor: lung was homogenised in 2mL of PBS and 100uL was plated
Since at Day 0 the infection is different in all three strains hence final cfu was normalized to RvDB day 0 infection

## Sheet: vadK_ KO 28th day  
Mice identification No	CFU ( on plate at different dilution)								mean CFU (MC)				volume factor (VF)	Dilution Factor (DF)				Total CFU (TC)=MC*VF*DF				CFU total lungs (CTL)=TC*WF				NF	CTL Normalized=CTL*NF				CTL Normalized=CTL*NF (Log10)
Ppdk KO	10^0	10^0	10^-1	10^-1	10^-2	10^-2	10^-3	10^-3	10^0	10^-1	10^-2	10^-3		10^0	10^-1	10^-2	10^-3	10^-0	10^-1	10^-2	10^-3	10^-0	10^-1	10^-2	10^-3		10^-0	10^-1	10^-2	10^-3	10^-0	10^-1	10^-2	10^-3
609	11	11	1	1	0	0	0	0	11	1	0	0	20	1	10	100	1000	220	200	0	0	289.143	262.857	0	0	0.657895	190.226	172.932	0	0	2.27927	2.23788	#NUM!	#NUM!
610	5	7	1	1	0	0	0	0	6	1	0	0	20	1	10	100	1000	120	200	0	0	138.14	230.233	0	0	0.657895	90.8813	151.469	0	0	1.95847	2.18032	#NUM!	#NUM!
611	6	7	1	0	0	0	0	0	6.5	0.5	0	0	20	1	10	100	1000	130	100	0	0	152.331	117.178	0	0	0.657895	100.218	77.0907	0	0	2.00095	1.887	#NUM!	#NUM!
612	20	15	3	4	0	0	0	0	17.5	3.5	0	0	20	1	10	100	1000	350	700	0	0	404.369	808.738	0	0	0.657895	266.032	532.064	0	0	2.42493	2.72596	#NUM!	#NUM!
613	14	8	1	2	0	0	0	0	11	1.5	0	0	20	1	10	100	1000	220	300	0	0	258.626	352.672	0	0	0.657895	170.149	232.021	0	0	2.23083	2.36553	#NUM!	#NUM!
614	22	23	1	0					22.5	0.5	0	0	20	1	10	100	1000	450	100	0	0	515.217	114.493	0	0	0.657895	338.959	75.3242	0	0	2.53015	1.87693	#NUM!	#NUM!
615	8	10	1	1	0	0	0	0	9	1	0	0	20	1	10	100	1000	180	200	0	0	224.328	249.254	0	0	0.657895	147.584	163.983	0	0	2.16904	2.2148	#NUM!	#NUM!
Average	12.2857	11.5714	1.28571	1.28571	0	0	0	0	11.9286	1.28571	0	0	20	1	10	100	1000	238.571	257.143	0	0	283.165	305.061	0	0	0.657895	186.293	200.698	0	0	2.22766	2.21263	#NUM!	#NUM!
Lungs weight
	weight before	weight After	Weight factor (WF)
609	0.184	0.14	1.31429
610	0.198	0.172	1.15116
611	0.191	0.163	1.17178
612	0.238	0.206	1.15534
613	0.154	0.131	1.17557
614	0.158	0.138	1.14493
615	0.167	0.134	1.24627
NC= not able to count colonies (more then 250). Weight before: Weight of complete lung. Weight After: lung used to homogenisation and plating. Volume factor: lung was homogenised in 2mL of PBS and 100uL was plated
Since at Day 0 the infection is different in all three strains hence final cfu was normalized to RvDB day 0 infection

## Sheet: H37Rv_WT 56th day 
Mice identification No	CFU ( on plate at different dilution)								mean CFU (MC)				volume factor (VF)	Dilution Factor (DF)				Total CFU (TC)=MC*VF*DF				CFU total lungs (CTL)=TC*WF				NF	CTL Normalized=CTL*NF				CFU total lungs=TC*WF ( log10)
	10^-1	10^-1	10^-2	10^-2	10^-3	10^-3	10^-4	10^-4	10^-1	10^-2	10^-3	10^-4		10^-1	10^-2	10^-3	10^-4	10^-1	10^-2	10^-3	10^-4	10^-1	10^-2	10^-3	10^-4	1	10^-1	10^-2	10^-3	10^-4	10^-1	10^-2	10^-3	10^-4
640	NC	NC	NC	NC	32	27	3	2	#VALUE!	#VALUE!	29.5	2.5	20	10	100	1000	10000	#VALUE!	#VALUE!	590000	500000	#VALUE!	#VALUE!	697273	590909	1	#VALUE!	#VALUE!	697273	590909	#VALUE!	#VALUE!	5.8434	5.77152
641	NC	NC	NC	NC	51	44	5	3	#VALUE!	#VALUE!	47.5	4	20	10	100	1000	10000	#VALUE!	#VALUE!	950000	800000	#VALUE!	#VALUE!	1.06801e+06	899379	1	#VALUE!	#VALUE!	1.06801e+06	899379	#VALUE!	#VALUE!	6.02858	5.95394
642	NC	NC	NC	NC	27	33	3	2	#VALUE!	#VALUE!	30	2.5	20	10	100	1000	10000	#VALUE!	#VALUE!	600000	500000	#VALUE!	#VALUE!	701408	584507	1	#VALUE!	#VALUE!	701408	584507	#VALUE!	#VALUE!	5.84597	5.76679
643	NC	NC	NC	NC	42	52	4	5	#VALUE!	#VALUE!	47	4.5	20	10	100	1000	10000	#VALUE!	#VALUE!	940000	900000	#VALUE!	#VALUE!	1.05304e+06	1.00823e+06	1	#VALUE!	#VALUE!	1.05304e+06	1.00823e+06	#VALUE!	#VALUE!	6.02244	6.00356
644	NC	NC	NC	NC	56	61	4	6	#VALUE!	#VALUE!	58.5	5	20	10	100	1000	10000	#VALUE!	#VALUE!	1170000	1000000	#VALUE!	#VALUE!	1.36405e+06	1.16585e+06	1	#VALUE!	#VALUE!	1.36405e+06	1.16585e+06	#VALUE!	#VALUE!	6.13483	6.06664
645	NC	NC	NC	NC	27	24	1	2	#VALUE!	#VALUE!	25.5	1.5	20	10	100	1000	10000	#VALUE!	#VALUE!	510000	300000	#VALUE!	#VALUE!	590854	347561	1	#VALUE!	#VALUE!	590854	347561	#VALUE!	#VALUE!	5.77148	5.54103
646	NC	NC	NC	NC	54	68	5	3	#VALUE!	#VALUE!	61	4	20	10	100	1000	10000	#VALUE!	#VALUE!	1220000	800000	#VALUE!	#VALUE!	1.42957e+06	937423	1	#VALUE!	#VALUE!	1.42957e+06	937423	#VALUE!	#VALUE!	6.15521	5.97194
647	NC	NC	154	176	12	19	3	5	#VALUE!	165	15.5	4	20	10	100	1000	10000	#VALUE!	330000	310000	800000	#VALUE!	382317	353212	911515	1	#VALUE!	382317	353212	911515	#VALUE!	5.58242	5.54804	5.95976
Average	#DIV/0!	#DIV/0!	154	176	37.625	41	3.5	3.5	#VALUE!	165	39.3125	3.5	20	10	100	1000	10000	#VALUE!	330000	786250	700000	#VALUE!	382317	907177	805672	1	#VALUE!	382317	907177	805672	#VALUE!	5.58242	5.91874	5.8794
Lungs weight
	weight before	weight After	Weight factor (WF)
640	0.182	0.154	1.18182
641	0.181	0.161	1.12422
642	0.166	0.142	1.16901
643	0.177	0.158	1.12025
644	0.239	0.205	1.16585
645	0.19	0.164	1.15854
646	0.191	0.163	1.17178
647	0.188	0.165	1.13939
NC= not able to count colonies (more then 250). Weight before: Weight of complete lung. Weight After: lung used to homogenisation and plating. Volume factor: lung was homogenised in 2mL of PBS and 100uL was plated
Since at Day 0 the infection is different in all three strains hence final cfu was normalized to RvDB day 0 infection

## Sheet: vadK_ comp 56th 
Mice identification No	CFU ( on plate at different dilution)								mean CFU (MC)				volume factor (VF)	Dilution Factor (DF)				Total CFU (TC)=MC*VF*DF				CFU total lungs=TC*WF				NF	CTL Normalized=CTL*NF				CFU total lungs=TC*WF ( log10)
	10^0	10^0	10^-1	10^-1	10^-2	10^-2	10^-3	10^-3	10^0	10^-1	10^-2	10^-3		10^0	10^-1	10^-2	10^-3	10^0	10^-1	10^-2	10^-3	10^0	10^-1	10^-2	10^-3		10^0	10^-1	10^-2	10^-3	10^0	10^-1	10^-2	10^-3
624	NC	NC	232	134	18	15	2	1	#VALUE!	183	16.5	1.5	20	1	10	100	1000	#VALUE!	36600	33000	30000	#VALUE!	43854.1	39540.5	35945.9	1.03306	#VALUE!	45303.8	40847.7	37134.2	#VALUE!	4.65613	4.61117	4.56977
625	NC	NC	NC	NC	29	26	3	1	#VALUE!	#VALUE!	27.5	2	20	1	10	100	1000	#VALUE!	#VALUE!	55000	40000	#VALUE!	#VALUE!	64419.9	46850.8	1.03306	#VALUE!	#VALUE!	66549.5	48399.6	#VALUE!	#VALUE!	4.82314	4.68484
626	NC	NC	NC	NC	29	25	3	2	#VALUE!	#VALUE!	27	2.5	20	1	10	100	1000	#VALUE!	#VALUE!	54000	50000	#VALUE!	#VALUE!	71488.6	66193.2	1.03306	#VALUE!	#VALUE!	73851.9	68381.4	#VALUE!	#VALUE!	4.86836	4.83494
627	NC	NC	NC	NC	35	33	3	3	#VALUE!	#VALUE!	34	3	20	1	10	100	1000	#VALUE!	#VALUE!	68000	60000	#VALUE!	#VALUE!	82598.9	72881.4	1.03306	#VALUE!	#VALUE!	85329.4	75290.7	#VALUE!	#VALUE!	4.9311	4.87674
628	NC	NC	NC	NC	23	20	3	2	#VALUE!	#VALUE!	21.5	2.5	20	1	10	100	1000	#VALUE!	#VALUE!	43000	50000	#VALUE!	#VALUE!	52066.3	60542.2	1.03306	#VALUE!	#VALUE!	53787.5	62543.6	#VALUE!	#VALUE!	4.73068	4.79618
629	NC	NC	NC	NC	71	72	5	7	#VALUE!	#VALUE!	71.5	6	20	1	10	100	1000	#VALUE!	#VALUE!	143000	120000	#VALUE!	#VALUE!	159734	134043	1.03306	#VALUE!	#VALUE!	165015	138474	#VALUE!	#VALUE!	5.21752	5.14137
630	NC	NC	NC	NC	45	32	5	3	#VALUE!	#VALUE!	38.5	4	20	1	10	100	1000	#VALUE!	#VALUE!	77000	80000	#VALUE!	#VALUE!	83145.5	86385	1.03306	#VALUE!	#VALUE!	85894.2	89240.7	#VALUE!	#VALUE!	4.93396	4.95056
631	NC	NC	NC	NC	66	76	6	10	#VALUE!	#VALUE!	71	8	20	1	10	100	1000	#VALUE!	#VALUE!	142000	160000	#VALUE!	#VALUE!	169416	190891	1.03306	#VALUE!	#VALUE!	175016	197202	#VALUE!	#VALUE!	5.24308	5.29491
Average	#DIV/0!	#DIV/0!	232	134	39.5	37.375	3.75	3.625	#VALUE!	#VALUE!	38.4375	3.6875	20	1	10	100	1000	#VALUE!	36600	76875	73750	#VALUE!	43854.1	90301.2	86716.5	1.03306	#VALUE!	#VALUE!	93286.4	89583.2	#VALUE!	4.65613	4.91988	4.89366
Lungs weight
	weight before	weight After	Weight factor (WF)
624	0.266	0.222	1.1982
625	0.212	0.181	1.17127
626	0.233	0.176	1.32386
627	0.215	0.177	1.21469
628	0.201	0.166	1.21084
629	0.21	0.188	1.11702
630	0.23	0.213	1.07981
631	0.241	0.202	1.19307
NC= not able to count colonies (more then 250). Weight before: Weight of complete lung. Weight After: lung used to homogenisation and plating. Volume factor: lung was homogenised in 2mL of PBS and 100uL was plated
Since at Day 0 the infection is different in all three strains hence final cfu was normalized to RvDB day 0 infection

## Sheet: vadK_KO 56th day 
Mice identification No	CFU ( on plate at different dilution)								mean CFU (MC)				volume factor (VF)	Dilution Factor (DF)				Total CFU (TC)=MC*VF*DF				CFU total lungs=TC*WF				NF	CTL Normalized=CTL*NF				CFU total lungs=TC*WF ( log10)
	10^0	10^0	10^-1	10^-1	10^-2	10^-2	10^-3	10^-3	10^0	10^-1	10^-2	10^-3		10^0	10^-1	10^-2	10^-3	10^0	10^-1	10^-2	10^-3	10^0	10^-1	10^-2	10^-3		10^0	10^-1	10^-2	10^-3	10^0	10^-1	10^-2	10^-3
632	23	18	1	1	0	0	0	0	20.5	1	0	0	20	1	10	100	1000	410	200	0	0	455.556	222.222	0	0	0.657895	299.708	146.199	0	0	2.4767	2.16494	#NUM!	#NUM!
633	32	29	2	4	1	0	0	0	30.5	3	0.5	0	20	1	10	100	1000	610	600	1000	0	692.645	681.29	1135.48	0	0.657895	455.688	448.217	747.029	0	2.65867	2.65149	2.87334	#NUM!
634	87	76	9	5	0	0	0	0	81.5	7	0	0	20	1	10	100	1000	1630	1400	0	0	1924.45	1652.9	0	0	0.657895	1266.09	1087.44	0	0	3.10246	3.0364	#NUM!	#NUM!
635	39	36	4	8	0	1	0	0	37.5	6	0.5	0	20	1	10	100	1000	750	1200	1000	0	885	1416	1180	0	0.657895	582.237	931.579	776.316	0	2.7651	2.96922	2.89004	#NUM!
636	12	15	2	2	0	0	0	0	13.5	2	0	0	20	1	10	100	1000	270	400	0	0	291.667	432.099	0	0	0.657895	191.886	284.276	0	0	2.28304	2.45374	#NUM!	#NUM!
637	53	60	4	8	0	1	0	0	56.5	6	0.5	0	20	1	10	100	1000	1130	1200	1000	0	1324.83	1406.9	1172.41	0	0.657895	871.597	925.59	771.325	0	2.94032	2.96642	2.88724	#NUM!
638	10	15	1	0	0	0	0	0	12.5	0.5	0	0	20	1	10	100	1000	250	100	0	0	296.233	118.493	0	0	0.657895	194.89	77.956	0	0	2.28979	1.89185	#NUM!	#NUM!
Average	36.5714	35.5714	3.28571	4	0.142857	0.285714	0	0	36.0714	3.64286	0.214286	0	20	1	10	100	1000	721.429	728.571	428.571	0	838.626	847.129	498.271	0	0.657895	551.727	557.322	327.81	0	2.64515	2.59058	#NUM!	#NUM!
Lungs weight
	weight before	weight After	Weight factor (WF)
632	0.2	0.18	1.11111
633	0.176	0.155	1.13548
634	0.183	0.155	1.18065
635	0.177	0.15	1.18
636	0.175	0.162	1.08025
637	0.17	0.145	1.17241
638	0.173	0.146	1.18493
NC= not able to count colonies (more then 250). Weight before: Weight of complete lung. Weight After: lung used to homogenisation and plating. Volume factor: lung was homogenised in 2mL of PBS and 100uL was plated
Since at Day 0 the infection is different in all three strains hence final cfu was normalized to RvDB day 0 infection

## Sheet: Analysis
	H37RV DB (0th day)				H37RV DB (28th day)						H37RV DB (56th day)
		10^-0			10^0	10^-1	10^-2	10^-3			10^-0	10^-1	10^-2	10^-3	10^-4
	600G	51.4286		616		37531.2	29543.5	32826.1		640				697273	590909
	600H	75.7143		617		38660.9	37304.3	22608.7		641				1.06801e+06	899379
	600I	51.4286		618		50515.1	41424.7	34520.5		642				701408	584507
	AVG	59.5238		619		32366.3	29825.6	22093		643				1.05304e+06	1.00823e+06
				620		40766	50816.3	33877.6		644				1.36405e+06	1.16585e+06
				621		47466.2	45595.6	35073.5		645				590854	347561
				622		29513.4	21904.5	69172		646				1.42957e+06	937423
				623		19288.7	19753.5	46478.9		647			382317	353212	911515
				AVG		37013.5	34521	37081.3		AVG			382317	907177	805672
	PpdK KO DB (0th day)				Ppdk KO (28th day)						Ppdk KO (56th day)
		10^-0			10^-0	10^-1	10^-2	10^-3			10^-0	10^-1	10^-2	10^-3	10^-4
	600D	59.2105		609	190.226	172.932	0	0		632	299.708	146.199	0	0
	600E	61.0902		610	90.8813	151.469	0	0		633	455.688	448.217	747.029	0
	600F	58.2707		611	100.218	77.0907	0	0		634	1266.09	1087.44	0	0
	AVG	59.5238		612	266.032	532.064	0	0		635	582.237	931.579	776.316	0
				613	170.149	232.021	0	0		636	191.886	284.276	0	0
				614	338.959	75.3242	0	0		637	871.597	925.59	771.325	0
				615	147.584	163.983	0	0		638	194.89	77.956	0	0
				AVG	186.293	200.698	0	0		AVG	551.727	557.322	327.81	0
	PpdK comp DB (0th day)				Ppdk comp (28th day)						Ppdk comp (56th day)
		10^-0			10^0	10^-1	10^-2	10^-3			10^-0	10^-1	10^-2	10^-3	10^-4
	600A	60.5077		601	3508.69	3793.18	2370.74	0		624		45303.8	40847.7	37134.2
	600B	70.8383		602	4704.48	3920.4	5765.3	0		625			66549.5	48399.6
	600C	47.2255		603	3983.35	4272	4618.38	0		626			73851.9	68381.4
	AVG	59.5238		604	5748.97	5544.08	3615.7	0		627			85329.4	75290.7
				605	5690.76	5476.47	3571.61	0		628			53787.5	62543.6
				606	3787.69	3283.45	4690.64	0		629			165015	138474
				607	2045.33	2526.58	3609.4	0		630			85894.2	89240.7
				608	3885.4	3198.35	3553.72	11845.7		631			175016	197202
				AVG	4169.33	4001.81	3974.44	1480.72		AVG		45303.8	93286.4	89583.2
