# Supplementary material for: Mycobacterium tuberculosis VadK is required for the regulation of the methylcitrate cycle and virulence
Source: EMBO Rep. 2026 Jun 11;27(14):4100–23. doi: 10.1038/s44319-026-00818-0 (PMC13400623; doi:10.1038/s44319-026-00818-0)
Supplement: Supplementary file 5 — Source data Fig. 5 [file 44319_2026_818_MOESM5_ESM.zip]

Archive with 7 entries (5 files):
- Fig5D/
- Fig5D/Figure5D/
- Fig5D/Figure5D/ReadMe - ppdk sequence aligments.txt
- Fig5D/Figure5D/PPDK alignment.fas
- Fig5D/Figure5D/PPDK alignment.meg
- Fig5A.xlsx
- Fig5_BC.xlsx
