# Supplementary material for: Mycobacterium tuberculosis VadK is required for the regulation of the methylcitrate cycle and virulence
Source: EMBO Rep. 2026 Jun 11;27(14):4100–23. doi: 10.1038/s44319-026-00818-0 (PMC13400623; doi:10.1038/s44319-026-00818-0)
Supplement: Supplementary file 5 — Source data Fig. 5 [file 44319_2026_818_MOESM5_ESM.zip › Fig5D/Figure5D/ReadMe - ppdk sequence aligments.txt]

PPDK sequences of typical mycobacteria and other relevant organisms were downloaded from UniProt (Consortium, 2024). The evolutionary history was inferred with MEGA X (Kumar et al, 2018), sequences were aligned using the MUSCLE algorithm. The associated Alignment files are in fasta and MEGA format. 
