# Supplementary material for: Mycobacterium tuberculosis VadK is required for the regulation of the methylcitrate cycle and virulence
Source: EMBO Rep. 2026 Jun 11;27(14):4100–23. doi: 10.1038/s44319-026-00818-0 (PMC13400623; doi:10.1038/s44319-026-00818-0)
Supplement: Supplementary file 5 — Source data Fig. 5 [file 44319_2026_818_MOESM5_ESM.zip › Fig5D/Figure5D/PPDK alignment.fas]

>M.tuberculosisH37Rv   
---------------------------------------------------MTRITRANGCPDGTLENAVVALDG-----
------------------------------GANYPREILGNKGHGIDMMRRHHLPVPPAFCITTEVGVRYLAAPGSTIAA
IWDDVLDRMSWLETETSCTFGRGPNPLLVSVRSGATQSMPGMMDTILDVGMTDAVERVLARP-GAA---DFAHDTRRRFT
SMYRRIV--GSAGPI-----------------------------------------------TDDP--------YA----
------------QLRASIEAVFASWNSPRAVAYRDHHGLDDQGGTAVVVQAMVFGNLTANSGAGVLSSRNPITGANEPFG
EWLPGGQGDDVVSGLVAVAPITALRDQQPAVYDQLMAAARSLERMAGDVQEIEFTVEDSQLWLLQTRGAERSAQAAVRLA
LQLHHEGLIDDTETLRRVTPTHIETLLRPSLQTETRLAAPLLAKGLPACPGVVSGTAYTEVDEALDAADRGEPVILVRDH
TRPEDVMGMLAAQGIVTEVGGAASHAAVVSRELGRVAV----------------VGCG-------------PGVAAALAG
KEITVDGYEGEVRQGVLAL---------------SAWSESDTPELRELADIAQRISS-----------------------
--------------------------------------------------------------------------------
--------------------------------------------------------------------------------
--------------------------------------------------------------------------------
--------------------------------------------------------------------------------
--------------
>M.tuberculosisErdman  
----------------------------------------------------------------------MALDG-----
------------------------------GANYPREILGNKGHGIDMMRRHHLPVPPAFCITTEVGVRYLAAPESTIAA
IWDDVLDRMSWLETETSCTFGRGPNPLLVSVRSGATQSMPGMMDTILDVGMTDAVERVLARP-GAA---DFAHDTRRRFT
SMYRRIV--GSAGPI-----------------------------------------------TDDP--------YA----
------------QLRASIEAVFASWNSPRAVAYRDHHGLDDQGGTAVVVQAMVFGNLTANSGAGVLSSRNPITGANEPFG
EWLPGGQGDDVVSGLVAVAPITALRDQQPAVYDQLMAAARSLERMAGDVQEIEFTVEDSQLWLLQTRGAERSAQAAVRLA
LQLHHEGLIDDTETLRRVTPTHIETLLRPSLQTETRLAAPLLAKGLPACPGVVSGTAYTEVDEALDAADRGEPVILVRDH
TRPEDVMGMLAAQGIVTEVGGAASHAAVVSRELGRVAV----------------VGCG-------------PGVAAALAG
KEITVDGYEGEVRQGVLAL---------------SAWSESDTPELRELADIAQRISSE----------------------
--------------------------------------------------------------------------------
--------------------------------------------------------------------------------
--------------------------------------------------------------------------------
--------------------------------------------------------------------------------
--------------
>M.ulceransAgy         
--------------------------------------------MPKTTRGCTTTRFSRAGGIPFTGPAVVLLDG-----
------------------------------RAHQPREVLGNKGHGIDSMRRNNLPVPPAFCITSEVGVRYLADPAPTLDA
IWDDVVDRIRWLEAETGRTFGSGPHPLLVSVRSGANQSMPGMMDTILDLGMNDTVEQALASP-GTG---DFARDTRRRFT
RMYRRIV-AG--SDP-----------------------------------------------PDDP--------YE----
------------QLRAGIGAVFASWNSPRAIAYRNHYSLDDQGGTAVVVQAMVFGNRSADSGAGVLSSRNPITGASEPFG
EWLPGGQGDDVVSGLLKVEPITALRDRLPKIYLELLDAARGLERLAAEVQEVEFTVESGKLWLLQTRSAERSAQAAVRLA
LQLRGAGLIDDGETLRRITPTHVETLLLPTLHPDERLAASLLAKGLPACPGVAAGLAYTDVDEALDAADRGEQVILVRDH
TRPEDVSGMLAAQGIVTEIGGAASHAAVVSRELGRVAV----------------VGCG-------------DGVAASLAG
KRITVDGYTGEVREGILAP---------------SAWSEDDTPELRDLTTIALKISPLRAHASGDY--------------
-----------------------------------------------------------------PKLDDPSE-------
--------------------------------------------------------------------------------
-------------AGVLTAMAAGYTDVVSDAPLITMLNALRVQDGL----------------------------------
--------------------------------------------------------------------------------
--------------
>Nocardia_jinanensis   
-------------------------------------------------------------MTTPADPSILVLDG-----
------------------------------RTAAGREVLGGKAWSIQRMRTLQIPVPPAFVLTTEVCRRYHSADRALPAG
IWDGIPAAMAELESATGRRFGVAQRPLLVSVRSGAATSMPGMMDTVLDLGMTDEVEKALAAESGDP---AYAADTRRRFL
EQFEKVV--G--YPP-----------------------------------------------PADP--------WE----
------------QLRCAMLAVLDSWNSPRARSYRDSRGLPHDGGTAVTVQAMVFGNRDDNSGTGVLFSRNPLTGAPEPYG
EWLPRGQGEDVVSGRADARPLSELAVALPEVYTELLAAAARLEADARDVQDIEYTVQGGVLWLLQARVATRAPEAVVRHA
VTLQRAGIITAGEALARVQPEHIRAMLSPRLDPAGVTA--PLVSGKPACPGIATGVVAVDADDAEARADRGEAVILARPT
TDPDDVAAMAIAAAVITELGGSTSHAAVVCREMAVPCV----------------VGCG-------------TGTLMPLAG
RTVTVDAARGAVYPGAVDI---------------LPAAAPDDPDLIQLNQWAQAESRENV--------------------
--------------------------------------------------------------------------------
--------------------------------------------------------------------------------
-----------------------------SDSLLEMLCRSTVEEIR----------------------------------
--------------------------------------------------------------------------------
--------------
>Z.mays                
MIVQPIELRAWTAFPGSAQEGIGRMAASVSRAICVQKPGSKCTRDREATSFARRSVAAPRPPHAKAAGVIRSDSGAGRGQ
HCSPLRAVVDAAPIQTTKKRVFHFGKGKSEGNKTMKELLGGKGANLAEMASIGLSVPPGFTVSTEACQQYQDAGCALPAG
LWAEIVDGLQWVEEYMGATLGDPQRPLLLSVRSGAAVSMPGMMDTVLNLGLNDEVAAGLAAKSGE----RFAYDSFRRFL
DMFGNVV-MD--IPRSLFEEKLEHMKESKGLKNDTDLTASDLKELVGQYKEVYLSAK-GEPFPSDP--------KK----
------------QLELAVLAVFNSWESPRAKKYRSINQITGLRGTAVSVQCMVFGNMGNTSDTGVLFTRNPNTGEKKLYG
EFLVNAQGEDVVAGIRTPEDLDAMKNLMPQAYDELVENCNILESHYKEMQDIEFTVQENRLWMLQCRTGKRTGKSAVKIA
VDMVNEGLVEPRSAIKMVEPGHLDQLLHPQFENPSTYKDQVIATGLPASPGAAVGQVVFTAEDAEAWHPQGKAAILVRAE
TSPEDVGGMHAAVGILTERGGMTSHAAVVARGWGKCCV----------------SGCSGIRVNDAEKLVT-IGGHVLREG
EWLSLNGSAGEVILGKQPL---------------SPPA--LSGDLGTFMAWVDDVRKLKVLANADTPDDALTARNNGAQG
IGLCRTEHMFFASDERIKAVRQMIMAPTLELRQQALDRLLPYQRSDFEGIFRAMDGLPVTIRLLDPPLHEFLPEGNIEDI
VSELCAETGANQE----DALARIEKLSEVNPMLGFRGCRLGISYPELTEMQARAIFEAA--IAMTNQGVQVFPEIMVPLV
GTPQELGHQVTLIRQVAEKVFANVGKTI-GYKVGTMIEIPRAALVADEIAEQAEFFSFGTNDLTQMTFGYSRDDV-GKFI
PVYLAQGILKHDPFEVLDQRGVGELVKFATERGRKARPNLKVGICGEHGGEPSSVAFFAKAGLDYVSCSPFRVPIARLAA
AQVLV---------
>M.canetti             
---------------------------------------------------MTRITRANGCPDGTLENAVVALDG-----
------------------------------GANYPREILGNKGHGIDMMRRHHLPVPPAFCITTEVGVRYLAAPESTIAA
IWDDVLDRMSWLETETSCTFGRGPNPLLVSVRSGATQSMPGMMDTILDVGMTDAVERVLARP-GAA---DFAHDTRRRFT
SMYRRIVGSA--GPI-----------------------------------------------TDDP--------YA----
------------QLRASIQAVFASWNSPRAVAYRDHHGLDDQGGTAVVVQAMVFGNLTANSGAGVLSSRNPITGANEPFG
EWLPGGQGDDVVSGLVAVAPITALRDQQPAVYDQLMAAARSLERMAGDVQEIEFTVEDSQLWLLQTRGAERSAQAAVRLA
LQLHHEGLIDDTETLRRVTPTHIETLLRPSLQPETRLAAPLLAKGLPACPGVVSGTAYTEVDEALDAADRGEPVILVRDH
TRPEDVMGMLAAQGIVTEVGGAASHAAVVSRELGRVAV----------------VGCG-------------PGVAAALAG
KEITVDGYEGEVRQGVLAL---------------SAWSESDTPELRELADIAQRISS-----------------------
--------------------------------------------------------------------------------
--------------------------------------------------------------------------------
--------------------------------------------------------------------------------
--------------------------------------------------------------------------------
--------------
>Clostridium_symbiosum 
-----------------------------------------------------------------MAKWVYKFEE-----
------------------------------GNASMRNLLGGKGCNLAEMTILGMPIPQGFTVTTEACTEYYNSGKQITQE
IQDQIFEAITWLEELNGKKFGDTEDPLLVSVRSGARASMPGMMDTILNLGLNDVAVEGFAKKTGNP---RFAYDSYRRFI
QMYSDVV-ME--VPKSHFEKIIDAMKEEKGVHFDTDLTADDLKELAEKFKAVYKEAMNGEEFPQEP--------KD----
------------QLMGAVKAVFRSWDNPRAIVYRRMNDIPGDWGTAVNVQTMVFGNKGETSGTGVAFTRNPSTGEKGIYG
EYLINAQGEDVVAGVRTPQPITQLENDMPDCYKQFMDLAMKLEKHFRDMQDMEFTIEEGKLYFLQTRNGKRTAPAALQIA
CDLVDEGMITEEEAVVRIEAKSLDQLLHPTFNPAALKAGEVIGSALPASPGAAAGKVYFTADEAKAAHEKGERVILVRLE
TSPEDIEGMHAAEGILTVRGGMTSHAAVVARGMGTCCV----------------SGCGEIKINEEAKTFE-LGGHTFAEG
DYISLDGSTGKIYKGDIET---------------QEAS--VSGSFERIMVWADKFRTLKVRTNADTPEDTLNAVKLGAEG
IGLCRTEHMFFEAD-RIMKIRKMILSDSVEAREEALNELIPFQKGDFKAMYKALEGRPMTVRYLDPPLHEFVP--HTEEE
QAELAKNMGLTLA----EVKAKVDELHEFNPMMGHRGCRLAVTYPEIAKMQTRAVMEAAIEVK-EETGIDIVPEIMIPLV
GEKKELKFVKDVVVEVAEQV-KKEKGSDMQYHIGTMIEIPRAALTADAIAEEAEFFSFGTNDLTQMTFGFSRDDA-GKFL
DSYYKAKIYESDPFARLDQTGVGQLVEMAVKKGRQTRPGLKCGICGEHGGDPSSVEFCHKVGLNYVSCSPFRVPIARLAA
AQAALNNK------
>MmarinumM_4331        
----------------------------------MWKHSERSGSLPKTTRGCTTTRFSRAGGIPFTGPAVVLLDG-----
------------------------------RAHQPREVLGNKGHGIDSMRRNNLPVPPAFCITSEVGVRYLADPAPTLDA
IWDDVVDRIRWLEAETGRTFGSGPHPLLVSVRSGANQSMPGMMDTILDLGMNDTVEQALASP-GTG---DFARDTRRRFT
RMYRRIV-AG--SDP-----------------------------------------------PDDP--------YE----
------------QLRAGIGAVFASWNSPRAIAYRNHYSLDDQGGTAVVVQAMVFGNRSADSGAGVLSSRNPITGASEPFG
EWLPGGQGDDVVSGLLKVEPITALHDRLPKIYLELLDAARGLERLAAEVQEVEFTVESGKLWLLQTRSAERSAQAAVRLA
LQLRGAGLIDDAETLRRITPTHVETLLLPTLQPEERLAASLLAKGLPACPGVAAGLAYTDVDEALDAADRGEQVILVRDH
TRPEDVSGMLAAQGIVTEIGGAASHAAVVSRELGRVAV----------------VGCG-------------DGVATSLAG
KRITVDGYTGEVREGILAP---------------SAWSEDDTPELRDLTTIALKISPLRAHASGDY--------------
-----------------------------------------------------------------PKLDDPSE-------
--------------------------------------------------------------------------------
-------------AGVLTAMAAGYTDVVSDAPLITMLNALRVQDGLI---------------------------------
--------------------------------------------------------------------------------
--------------
>MlepraeTN             
MPGQSHKEPHRRATSTPRSLKQATSELRWALSLAAPESPAFMRHLLGNAHDKVDITTSSEHVAAFTEHAIVLLNG-----
------------------------------NAHQTRELLGGKGYNINAMRRHQLAVPPAFCITTEVGVRYLAAPTPTMEA
IWNDVLDQMRWLEAETSRTFGWGPRPLLVSIRSGAVQSMPGMMDTILNLGINDPVEQALAAASPSPIPQTFARDTRLRFI
RTYRRIVDPL--NPP-----------------------------------------------PANT--------YD----
------------QLRAAIESIFSSWNSPRAVAYRTHYGLDDQSGTAVIVQAMVFGNQGAYSGAGTLFSRNPITRESKLFG
EWLPGGQGDDVVSGLVEVQPITSLRDEQPTVYDELVDTAGRLERLGSDVQEIEFTTEDSKLWLLQTRVAERSAQVAVRLA
LQLWQEGLIDDAEALRRVTPVHVETVLLPVLQPENHLSATLLAKGTPTCPGVISGKAYTEVDEALDAAESAEQVILVRDH
TRPDDVLGMLASQGVVTEVGGAASHAAVVSRELSRVAV----------------VGCG-------------QGTAVSLAG
KQITVDGDKGEVRQGNLTL---------------SAWSENETPELRELADIARRISPLRVHMTEDH--------------
-----------------------------------------------------------------TRLDDSSD-------
--------------------------------------------------------------------------------
-------------TAVRLAINTGHADVVSATPLIVMMTTLRLQDSKDSSAKS----------------------------
--------------------------------------------------------------------------------
--------------
>MhaemophilumDSM_44634 
------------------------------------------------------MTTSSDHAGATTEHSVVLLNG-----
------------------------------DAHQPREILGGKGHGINAMCRHQLPVPPAFCITTEVGRRYLADPGPTMEA
IWDDVLDRMRWLEAETSRTFGRGPRPLLVSVRSGSVQSMPGMMDTILDLGMNDPVEQALATSSTSPSAQTFARDTRLRFT
RRYRRVV--GESAPP-----------------------------------------------PADP--------YA----
------------QLRAGIESVFASWNSPRAVAYRAHYGMDDQSGTAVIVQAMVFGNQGANSGAGALFSRNPITGASEPFG
EWLPGGQGDDVVSGLVDVQPITDLRDEQPAVYDELVDAAGCLERLGSDVQEIEFTVEDGKLWLLQTRAAERSAQAAVRLA
LQLRREGLIDDTEALRRVTPAHVKTVLLPALQPEIRLAAPLLAKGLPACPGVVSGKAYTEVDEALDAAEAGEQVILVRDH
TKPEDVLGMLAAQGVVTEVGGAASHAAVVSRELGRVAV----------------VGCG-------------QGIAASLAG
KQITVDGDEGEVRQGNLTL---------------SAWSENDTPELRELADIARRISPLRAHATGDH--------------
-----------------------------------------------------------------PKLDDSSD-------
--------------------------------------------------------------------------------
-------------AAVRAAMDTGHTDVVSAAPLIIMMTALRLQGSTDSRAKP----------------------------
--------------------------------------------------------------------------------
--------------
>Mliflandii            
---------------------------------------------------------------------MVLLDG-----
------------------------------RAHQPREVLGNKGHGIDSMRRNNLPVPPAFCITSEVGVRYLADPAPTLDA
IWDDVVDRIRWLEAETGRTFGSGPHPLLVSVRSGANQSMPGMMDTILDLGMNDTVEQALASP-GTG---DFARDTRRRFT
RMYRRIV-AG--SDP-----------------------------------------------PDDP--------YE----
------------QLRAGIGAVFASWNSPRAIAYRNHNSLDDQGGTAVVVQAMVFGNRSADSGAGVLSSRNPITGASEPFG
EWLPGGQGDDVVSGLLKVEPITALRDRLPKIYLELLDAARGLERLAAEVQEVEFTVESGKLWLLQTRSAERSAQAAVRLA
LQLRGAGLIDDAETLRRITPTQVETLLLPTLQPEERLAASLLAKGLPACPGVAAGLAYTDVDEALDAADRGEQVILVRDH
TRPEDVSGMLAAQGIVTEIGGAASHAAVVSRELGRVAV----------------VGCG-------------DGVAASLAG
KRITVDGYTGEVREGILAP---------------SAWSEDDTPELRDLTTIALKISPLRAHASGDY--------------
-----------------------------------------------------------------PKLDDPSE-------
--------------------------------------------------------------------------------
-------------AGVLTAMAAGYTDVVSDAPLITMLNALRVQDGLV---------------------------------
--------------------------------------------------------------------------------
--------------
>Mabscessus            
----------------------------------------------------------MSAPSDHAVRYVHTLSG-----
------------------------------EGRLTREQIGGKAWSIQHMLSLGIPVPPAFVLTTAVCREYHDNGLELPAD
VNNELSGAMAYLEQRTARRFGQPDNPLLVSVRSGAATSMPGMMDTVLNLGMNADIENALAVEAGDH---DYAAETRSRFI
DQFEKIV--G--IVP-----------------------------------------------PESP--------WK----
------------QLDLAIRAVLNSWHSTRARAYRNFHDIPNEGGTAVTIQAMVFGNLDDQSGTGVLFSRNPLTGASQPYG
EWLPRGQGEDVVSGRKDAQRLDALATAMPAVHRELLAATAILEQHGRDVQDIEFTVQSGVLWLLQSRAAKRSPEAALRCA
VQLRRENLISTDEALNRLTPEHVRALQRPSLAPETVAGAVLTASGKPASPGIATGTVVTDTDEAERLSDDGQAVILARST
TDPNDVAAMSMSVAVLTELGGSTSHAAVVCREMAVPCI----------------VGCG-------------VNTVTALAG
QVITVDADNGAVYLGELPI---------------HPPLSTQDEDLHTVEQWLR---------------------------
-----------------------------------------------------------------KKLSDYGR-------
--------------------------------------------------------------------------------
------------------------------ADLATLMERHQQQGVPES--------------------------------
--------------------------------------------------------------------------------
--------------
>Streptomyces_albus    
--------------------------------------------------------MTAVSRPASRETVALVLDG-----
------------------------------RTGLGAELLGGKAAGIERMLALGAPVPPAFVLTTEAGRRFRAASGRLAPA
LWARVPGLVRALERATGRTFGSGPDPLLVSVRSGAPQSMPGMMDTVLNIGLSPEAHRALAA--GDP---HLAADTRRRFA
AQFTATV--G--VPP-----------------------------------------------PDDP--------WR----
------------QLRLAVEAVFASWNSPRAVAYRAGRGLPSGTGTAVTVQAMVFGNRDASSGTGVLFSRDPLTGDTAPYG
EWLPFGQGEDVVSGRTDARPLESLGDAMPRVRERLLDWARALERDARDVQDIEFTVESGTLWLLQTRAAKRSPRAAVRHA
VALAEEGVTSRREALTRVSPAQLDALLRPGIDPSAARAARILARGKAASPGIGTGVAVTVPDAVGEPDAGADGTVLARPT
TDPDDVPAMSLARAVVTETGGSTSHAAVVCRELAVPCV----------------VGCG-------------TGTAAALRG
RTVTVDGGTGLVYEGALPV---------------RPPHADESS-LAALAAWAADAPGL----------------------
--------------------------------------------------------------------------------
--------------------------------------------------------------------------------
-------------------------------PVTAALSRWRDGHRPVHG-------------------------------
--------------------------------------------------------------------------------
--------------
>Mycobacteriumgordonae 
---------------------------------------------------MAGVAHGRHSPTGRLENAVVVLDG-----
------------------------------RSRHPREILGNKGHGIDTMRRHNLPVPPAFCITTEVGLRYLTEPGPTIDA
IWSDVLDRMSWLEEQTSRTFGRGPHPLLVSVRSGATQSMPGMMDTILDLGMNDDVERALAEQ-GSA---EFARDTRRRFT
SMYRRIVAGD--SEP-----------------------------------------------PDDP--------QT----
------------QLRAGIEAVFASWNSPRALAYRDHYNRDERQGTAVVVQAMVFGNQAAKSGAGVLSSRNPITGANEPFG
EWLPGGQGDDVVSGLVDVEPITALRDEQPAVFDELMDAARSLERLNSDVQEIEFTVEDGKLWLLQTRAAERSAQAAARLA
LQLRHEGLIDDVETLRRVTPGDVEAVLQPSLQPETRLSARLLAKGLPACPGVVTGTAYTDVDEALDAADRGEPVILVRDH
TRPEDVLGMLAAQGIVTEVGGPASHAAVVSRELGRVAV----------------VGCG-------------LGVAASLAG
RQITVDGYAGEVREGILGL---------------TAWSEDDTPELRELAEIALRVSPLRAHASGGH--------------
-----------------------------------------------------------------PRLEDESE-------
--------------------------------------------------------------------------------
-------------AGVGAAMAAGQTDVLATAPLITMLIALRITGGNDAPTTPPPT-------------------------
--------------------------------------------------------------------------------
--------------
>Mintracellulare       
---------------------------------------------------------------------MVLLDG-----
------------------------------ASNHPRELLGNKGHGIQTMRRHQLPVPPAFCITTAVGLRYLADPAATMDA
IWDDVLDRMGWLETQTSRTFGRGPNPLLVSVRSGATQSMPGMMDTILDLGINDDVEQALAA--GDP---TFACDTRRRFC
DMYRRIVGGGEQHDV-----------------------------------------------PSDP--------YA----
------------QLRAGVEAVFASWNSPRAVAYRTHYGFGDQHGTAVVVQAMVFGNYGPNSGAGAFISRNPITGDNEPFG
EWLPGGQGDDVVSGSVEVQPITALRDEQAAVYDELVAAAGTLERLDADVQEIEFTVESGKLWLLQTRAAERSAQAAVRTA
LQLRHEGLIDDAETLRRVTPAHVQTLLLPALQPEIRLAAPLLAKGLPACPGVASGTAYTDVDEALRAADRGERVILVRDH
TRPEDVSGMLAAQGVVTEVGGAASHAAVVSRELGRVAV----------------VGCG-------------QGVAASLAG
RQITVDGAEGEVREGLLAL---------------SAWSEDDSPELRELADIARRVSPLRAHVTGDH--------------
-----------------------------------------------------------------PRLDDNSE-------
--------------------------------------------------------------------------------
-------------AAVRAAIDRGHTDVVSATPLIVMLTALRLAARAAPP-------------------------------
--------------------------------------------------------------------------------
--------------
>Bifidobacteriumlongum 
-------------------------------------------------------------MRFSGEQYVYKFSE-----
------------------------------GDASMRNLLGGKGAGVAEMTKLGMPVPEGFTVSTEACVRYFADGGKVDDE
IKSQIFDSLSEMQESLGKRLGDPENPLLVSVRSGARVSMPGMMDTILNLGLNEDVVRALVEKTGNA---RWAWDSYRRFI
QMYSDVV-MG--LDKACFEGALDELKRERGAEQDTDLTAEDLEGLVRLFLDEYRRQV-GRSFPTDP--------IE----
------------QLMEAVQAVFRSWDNPRAIYFRRMNSIPDTWGTAVTVQRMVFGNMSADSGTGVAFSRNPSTGEKGLFG
EYLMNAQGEDVVAGIRTPQAISHLKEQNPAVYEQFTHIVDKLELHYRDIQDMEFTIEEGKLYMLQTRNGKRTPQAAFRIA
SDFVDEGILTQEGAVCSVDPKYITALLHPQFDAKALASGTVLGTGLPTSPGAATGRVVFSAEDAVEWTKRGEQVILVRLD
TTPEDIDGMHYAQGVLTARGGMTSHAAVVARGIGRCCVSGLSGIEFEQDETGHITGCA-------------IGGTPVAEG
DWISLDGNAGKVYAGRIAA---------------VPAS--ISGAFGRVMGWADRFRRLEVRANADTPADAKQAREFGAEG
IGLCRTEHMFFQSD-RIAAIREMIVASNEQERRRALDKLLPMQREDFENLYEAMEGRSVTVRLIDPPLHEFIP--KTAEA
VAELAAQTGHDAE----YITKVVEELKEVNPMMGHRGCRLAVTYPEIARMQAQAVIEAAINVKRRHPQWTVAPEIMVPLV
VNRCELDYVKQQIEETVNRILAQADDLTMVCQIGTMVETPRAALRADEIAASAEFFSFGTNDLTQMTFGFSRDDS-ARFL
PDYYAKHILDEDPFAHLDTKGVDHLIEIASKLGRRTRPNLRLGVCGEHGGDPESIAFCEQAGLDYISCSPFRVPAARLAA
AQAAIGCRAPVRR-
>S.coelicolor_Q9RI40   
-----------------------------------------------------------------MARYVYDFTE-----
------------------------------GGRDMAGLLGGKGSNLAEMTRLGLPVPPGFTLTTEACRSVLDTGGE-PPG
LWEEVAGHLTDLETGSGRLLGQPDNPLLLSVRSGARFSMPGMMETILDIGLDDDSVHGLAKVSGNE---RFAWDSYRRLV
QMFGTTV-MG--VDPSLFERALAQLKEVRGVPDDVHLDAEDLARLVETYKNVIHQET-GERFPQSP--------VE----
------------QLRRAVLAVFASWNGERARLYRRREHIADDLGTAVNVQRMVFGNLGSDSGSGVAFTRDPATGARGLYG
DYLPNAQGEDVVAGIRNTVPLTELKRLDPGAYGRLRAHMETLERHYRDLCDIEFTIERGTLWMLQTRVGKRTAEAAFVLG
ADLADEGLITADEGLARVSGEGLARLMFPRFD--TAVTGDVLARGVPASPGAAVGAAVFDSAEAVRRAADGERVVLVRQE
TTPDDLPGMIAAQAVLTSRGGKTSHAAVVARGMGKVCV----------------CGADELTVDTGARRCTAPDGTIVEEG
TVLSVDGTAGTVYAGAVPLVDSAVMRYLEAGAGGRATTGVVDAVARALAR-ADAVRRLEVRANADTPQDAVRARRFGAQG
IGLCRTEHMFL--GERRKLVEEMILAGTDAGRERALAALLPLQREDFTGILEAMDGLPVTIRLLDPPLHEFLPDRADLAV
RIATAEARGEEPDAHDAELLAAVGRMHEENPMLGLRGVRLGLVVPGLVAMQVRALGEAV--AQRLTAGGAPRAEIMVPLV
GDVRELRLVREEVERVLAEV-SDTSGVPVTCPVGTMIELPRAALTAGRIAEDAEFFSFGTNDLTQTTWGFSRDDVEAEFF
SAYLDRGVFPVSPFETLDRDGVGRLVGIAVEEGRATRPDLTIGVCGEHGGDPDSVHFFHSAGLDYVSCSPFRVPVARLEA
GRAALDLADAGDSR
>BurkhAMDD             
-------------------------------------------------------------MAISFGTWVLGFDG-----
------------------------------GDFPPREQIGGKGWSIAHMSAVGLNVPPAFVVTTRACHAYLSDEAA-PRG
IDQEIAAGIAWLEARTGRAFGGGPAPLLISVRSGAAVSMPGMMDTVLNVGITSATEPLLARLCGSQ---RFARDTHCRFL
DSFSRVV--L--DAP-----------------------------------------------PLEPSARDDPAAWRDALA
TAGAAVPDDASAQLEMAVHAVFRSWNSPRARRYRAHHGIPDDAGTAVLVQAMVFGNRDDRSGTGVLFSRNPLTGEPVPYG
EFLPRAQGEDIVSGTVTPHPLDTMRDTLPDAYDKLLAAARLLEHAHGDMQDIEFTIESGELFLLQARTGKRSPEAAARMA
VDMLDEGLVSPAIALSRVSPDQIRSCLRPRLADGAAARGHALRHGEGASPGIGRGVVVTDPDEAERRARLGEDVVLVRAA
TSPDDLHGMIAARAVVTENGGSTSHAAVVGRALGRPCV----------------VGCG-------------AGAVAALAG
RVVTVDGAAGLVYDGELAV---------------VAPDEDSDPVLQRLCRVAEAHAPVAVHASQDGAGASADADFSGLSD
LGALRRALAALRAGATVSG----------------------------------------------PIFADDDP-------
--------------------------------------------------------------------------------
--------------AVEAAIDAGVAGIITRPRLPALLASIRYGRAKPLAACEI---------------------------
--------------------------------------------------------------------------------
--------------
>Mavium104             
----------------------------------------------------------MSAPTDQATERVQALVG-----
------------------------------DGQLTRAQAGGKAWSIQHMLSLNIPVPPGFVLTTDVCREYHDRGRVLPAG
VTRDIARAMENLESRSGRRFGHVDHPLLVSVRSGAAISMPGMMDTILNLGMNSSIEEALAAETGDA---RYAADTRHRFT
EQFTRVV--G--VEP-----------------------------------------------PENH--------WE----
------------QLDLAIRAVLESWNSKRALAYRRSHGIPDDGGTAVTVQAMVFGNLDDRSGTGVLFSRDPLSGAAQPYG
EWLPRGQGEDVVSGRKDALHLDHLAATMPSVHRDLLAAAATLERHGRDMQDIEFTVQSGKLWLLQSRAAKRSPQAALRCA
VQLQREGVISTKEALDRLTAEHVRALQRPTLDPAAVAASPPVASGKPASPGIATGLVVIDADEAEDLADKGRAVILARPT
TDPDDVAAMSASVAVVTELGGSTSHAAVVCREMAVPCV----------------VGCG-------------MDSVTALAG
RVVTVDADTGTVHLGELPV---------------RPLLEADDEDLRTIERWLR---------------------------
-----------------------------------------------------------------DDLENYDP-------
--------------------------------------------------------------------------------
-----------------------------SYDVVALIERRQQRGATR---------------------------------
--------------------------------------------------------------------------------
--------------
>Rerythropolis         
---------------------------------------------------------------------VLMLDG-----
------------------------------TTGQDRNLLGGKAWSIERMRSLGIPVPPAFVLGTDVCRQYYRDGGQLTAD
VWDEMPAAMAALAGVTGRQFGDGTRPLLVSVRSGAAISMPGMMDTVLNLGINDQVEHALAEETGDA---RYAADTRRRFV
EQFERVV--G--SYP-----------------------------------------------PDDP--------WE----
------------QLRMAIVAVLESWQSRRAVAYRRDRGLSDDGGTAVTVQAMVFGNLDNRSGTGVLFTRDPLDGSPAPYG
EWLLRGQGEDVVSGRSNARALDELADEMPTAYAELMTAARQLEQAGKDVQDIEFTVESGRLWLLQTRSAKRTAEATIRHA
VQLHREGLITVEEALDRVSADLVESMMSPHIDPGALRSAEEVARGKQACQGVSVGVVITDVDEAEERASNGEQVILARRT
TDPDDVAAMSLVAGVITELGGATSHAAVVCRELNVPCV----------------VGCG-------------EGAV-DLVG
QTVTVDATNGIVYRGALPL---------------VAPAVQNDSDLEQLSDWAQ---------------------------
--------------------------------------------------------------------------------
--------------------------------------------------------------------------------
--------------------------------------------------------------------------------
--------------------------------------------------------------------------------
--------------
