# Supplementary material for: Mycobacterium tuberculosis VadK is required for the regulation of the methylcitrate cycle and virulence
Source: EMBO Rep. 2026 Jun 11;27(14):4100–23. doi: 10.1038/s44319-026-00818-0 (PMC13400623; doi:10.1038/s44319-026-00818-0)
Supplement: Supplementary file 5 — Source data Fig. 5 [file 44319_2026_818_MOESM5_ESM.zip › Fig5D/Figure5D/PPDK alignment.meg]

#MEGA
!Title Fig 6 Rv1127c alignments;
!Format
   DataType=Protein
   NSeqs=20 NSites=1054
   Identical=. Missing=? Indel=-;


!Domain=Data;
#M.tuberculosisH37Rv  
---------- ---------- ---------- ---------- ---------- -MTRITRANG CPDGTLENAV VALDG----- 
---------- ---------- ---------- GANYPREILG NKGHGIDMMR RHHLPVPPAF CITTEVGVRY LAAPGSTIAA 
IWDDVLDRMS WLETETSCTF GRGPNPLLVS VRSGATQSMP GMMDTILDVG MTDAVERVLA RP-GAA---D FAHDTRRRFT 
SMYRRIV--G SAGPI----- ---------- ---------- ---------- ---------- --TDDP---- ----YA---- 
---------- --QLRASIEA VFASWNSPRA VAYRDHHGLD DQGGTAVVVQ AMVFGNLTAN SGAGVLSSRN PITGANEPFG 
EWLPGGQGDD VVSGLVAVAP ITALRDQQPA VYDQLMAAAR SLERMAGDVQ EIEFTVEDSQ LWLLQTRGAE RSAQAAVRLA 
LQLHHEGLID DTETLRRVTP THIETLLRPS LQTETRLAAP LLAKGLPACP GVVSGTAYTE VDEALDAADR GEPVILVRDH 
TRPEDVMGML AAQGIVTEVG GAASHAAVVS RELGRVAV-- ---------- ----VGCG-- ---------- -PGVAAALAG 
KEITVDGYEG EVRQGVLAL- ---------- ----SAWSES DTPELRELAD IAQRISS--- ---------- ---------- 
---------- ---------- ---------- ---------- ---------- ---------- ---------- ---------- 
---------- ---------- ---------- ---------- ---------- ---------- ---------- ---------- 
---------- ---------- ---------- ---------- ---------- ---------- ---------- ---------- 
---------- ---------- ---------- ---------- ---------- ---------- ---------- ---------- 
---------- ----
#M.tuberculosisErdman 
---------- ---------- ---------- ---------- ---------- ---------- ---------- M....----- 
---------- ---------- ---------- .......... .......... .......... .......... ....E..... 
.......... .......... .......... .......... .......... .......... ..-...---. .......... 
.......--. .....----- ---------- ---------- ---------- ---------- --....---- ----..---- 
---------- --........ .......... .......... .......... .......... .......... .......... 
.......... .......... .......... .......... .......... .......... .......... .......... 
.......... .......... .......... .......... .......... .......... .......... .......... 
.......... .......... .......... ........-- ---------- ----....-- ---------- -......... 
.......... .........- ---------- ----...... .......... .......E-- ---------- ---------- 
---------- ---------- ---------- ---------- ---------- ---------- ---------- ---------- 
---------- ---------- ---------- ---------- ---------- ---------- ---------- ---------- 
---------- ---------- ---------- ---------- ---------- ---------- ---------- ---------- 
---------- ---------- ---------- ---------- ---------- ---------- ---------- ---------- 
---------- ----
#M.ulceransAgy        
---------- ---------- ---------- ---------- ----MPKTTR GC.TTRFSRA GGIPFTGP.. .L...----- 
---------- ---------- ---------- R.HQ...V.. .......S.. .NN....... ...S...... ..D.AP.LD. 
.....V..IR ...A..GR.. .S..H..... .....N.... ........L. .N.T..QA.. S.-.TG---. ..R....... 
R......-A. --SDP----- ---------- ---------- ---------- ---------- --P...---- ----.E---- 
---------- --....G.G. .......... I...N.YS.. .......... ......RS.D .......... .....S.... 
.......... .....LK.E. ......RL.K I.LE.LD... G...L.AE.. .V.....SGK .......S.. .......... 
...RGA.... .G.....I.. ..V....L.T .HPDE....S .......... ..AA.L...D .......... ..Q....... 
......S... ........I. .......... ........-- ---------- ----....-- ---------- -D....S... 
.R......T. ...E.I..P- ---------- ----.....D ......D.TT ..LK..PLRA HASGDY---- ---------- 
---------- ---------- ---------- ---------- ---------- ---------- -----PKLDD PSE------- 
---------- ---------- ---------- ---------- ---------- ---------- ---------- ---------- 
---------- ---AGVLTAM AAGYTDVVSD APLITMLNAL RVQDGL---- ---------- ---------- ---------- 
---------- ---------- ---------- ---------- ---------- ---------- ---------- ---------- 
---------- ----
#Nocardia_jinanensis  
---------- ---------- ---------- ---------- ---------- ---------- -MTTPADPSI LV...----- 
---------- ---------- ---------- RTAAG..V.. G.AWS.QR.. TLQI...... VL....CR.. HS.DRALP.G 
...GIPAA.A E..SA.GRR. .VAQR..... .....AT... .....V..L. ...E..KA.. AES.DP---A Y.A......L 
EQFEKV.--. --Y.P----- ---------- ---------- ---------- ---------- --PA..---- ----WE---- 
---------- --...CAML. .LD....... RS...SR..P HD.....T.. ......RDD. ..T...F... .L...P..Y. 
....R...E. ....RADAR. LSE.AVAL.E ..TE.L...A R..AD.R... D..Y..QGGV .....A.V.T .APE.V..H. 
VT.QRA.I.T AG.A.A..Q. E..RAM.S.R .DPAGVT.-- P.VS.K.... .IAT.VVAVD A.D.EAR... ..A...A.PT 
.D.D..AA.A I.AAVI..L. .ST......C ..MAVPC.-- ---------- ----....-- ---------- -T.TLMP... 
RTV...AAR. A.YP.AVDI- ---------- ----LPAAAP .D.D.IQ.NQ W..AE.RENV ---------- ---------- 
---------- ---------- ---------- ---------- ---------- ---------- ---------- ---------- 
---------- ---------- ---------- ---------- ---------- ---------- ---------- ---------- 
---------- ---------- ---------S DSLLEMLCRS TVEEIR---- ---------- ---------- ---------- 
---------- ---------- ---------- ---------- ---------- ---------- ---------- ---------- 
---------- ----
#Z.mays               
MIVQPIELRA WTAFPGSAQE GIGRMAASVS RAICVQKPGS KCTRDREATS FAR.SVA.PR P.HAKAAGVI RSDS.AGRGQ 
HCSPLRAVVD AAPIQTTKKR VFHFGKGKSE .NKTMK.L.. G..ANLAE.A SIG.S...G. TVS..ACQQ. QD.GCALP.G 
L.AEIV.GLQ .V.EYMGA.L .DPQR...L. .....AV... .....V.NL. LN.E.AAG.. AKS.E----R ..Y.SF...L 
D.FGNV.-MD --I.RSLFEE KLEHMKESKG LKNDTDLTAS DLKELVGQYK EVYLSAK-GE PFPS..---- ----KK---- 
---------- --..ELAVL. ..N..E.... KK..SINQIT GLR....S.. C.....MGNT .DT...FT.. .N..EKKLY. 
.F.VNA..E. ..A.IRTPED LD.MKNLM.Q A..E.VENCN I..SHYKEM. D.....QENR ..M..C.TGK .TGKS..KI. 
VDMVN...VE PRSAIKM.E. G.LDQ..H.Q FENPSTYKDQ VI.T....S. .AAV.QVVFT AED.EAWHPQ .KAA....AE 
.S....G..H ..V..L..R. .MT......A .GW.KCC.-- ---------- ----S..SGI RVNDAEKLVT -I.GHVLRE. 
EWLSLN.SA. ..IL.KQP.- ---------- ----.PPA-- LSGD.GTFMA WVDDVRKLKV LANADTPDDA LTARNNGAQG 
IGLCRTEHMF FASDERIKAV RQMIMAPTLE LRQQALDRLL PYQRSDFEGI FRAMDGLPVT IRLLDPPLHE FLPEGNIEDI 
VSELCAETGA NQE----DAL ARIEKLSEVN PMLGFRGCRL GISYPELTEM QARAIFEAA- -IAMTNQGVQ VFPEIMVPLV 
GTPQELGHQV TLIRQVAEKV FANVGKTI-G YKVGTMIEIP RAALVADEIA EQAEFFSFGT NDLTQMTFGY SRDDV-GKFI 
PVYLAQGILK HDPFEVLDQR GVGELVKFAT ERGRKARPNL KVGICGEHGG EPSSVAFFAK AGLDYVSCSP FRVPIARLAA 
AQVLV----- ----
#M.canetti            
---------- ---------- ---------- ---------- ---------- -......... .......... .....----- 
---------- ---------- ---------- .......... .......... .......... .......... ....E..... 
.......... .......... .......... .......... .......... .......... ..-...---. .......... 
.......GSA --...----- ---------- ---------- ---------- ---------- --....---- ----..---- 
---------- --......Q. .......... .......... .......... .......... .......... .......... 
.......... .......... .......... .......... .......... .......... .......... .......... 
.......... .......... .......... ..P....... .......... .......... .......... .......... 
.......... .......... .......... ........-- ---------- ----....-- ---------- -......... 
.......... .........- ---------- ----...... .......... .......--- ---------- ---------- 
---------- ---------- ---------- ---------- ---------- ---------- ---------- ---------- 
---------- ---------- ---------- ---------- ---------- ---------- ---------- ---------- 
---------- ---------- ---------- ---------- ---------- ---------- ---------- ---------- 
---------- ---------- ---------- ---------- ---------- ---------- ---------- ---------- 
---------- ----
#Clostridium_symbiosum
---------- ---------- ---------- ---------- ---------- ---------- -----MAKW. YKFEE----- 
---------- ---------- ---------- .NASM.NL.. G..CNLAE.T ILGM.I.QG. TV...ACTE. YNSGKQITQE 
.Q.QIFEAIT ...ELNGKK. .DTED..... .....RA... .......NL. LN.VAVEGF. KKT.NP---R ..Y.SY...I 
Q..SDV.-ME --V.KSHFEK IIDAMKEEKG VHFDTDLTAD DLKELAEKFK AVYKEAMNGE EFPQE.---- ----KD---- 
---------- --..MGAVK. ..R..DN... IV..RMNDIP GDW....N.. T.....KGET ..T..AFT.. .S..EKGIY. 
.Y.INA..E. ..A.VRTPQ. ..Q.ENDM.D C.K.F.DL.M K..KHFR.M. DM...I.EGK .YF....NGK .T.P..LQI. 
CD.VD..M.T EE.AVV.IEA KSLDQ..H.T FNPAALK.GE VIGSA...S. .AAA.KV.FT A...KA.HEK ..R.....LE 
.S...IE..H ..E..L.VR. .MT......A .GM.TCC.-- ---------- ----S...EI KINEEAKTFE -L.GHTFAE. 
DY.SL..ST. KIYK.DIET- ---------- ----QEA.-- VSGSFERIMV W.DKFRTLKV RTNADTPEDT LNAVKLGAEG 
IGLCRTEHMF FEAD-RIMKI RKMILSDSVE AREEALNELI PFQKGDFKAM YKALEGRPMT VRYLDPPLHE FVP--HTEEE 
QAELAKNMGL TLA----EVK AKVDELHEFN PMMGHRGCRL AVTYPEIAKM QTRAVMEAAI EVK-EETGID IVPEIMIPLV 
GEKKELKFVK DVVVEVAEQV -KKEKGSDMQ YHIGTMIEIP RAALTADAIA EEAEFFSFGT NDLTQMTFGF SRDDA-GKFL 
DSYYKAKIYE SDPFARLDQT GVGQLVEMAV KKGRQTRPGL KCGICGEHGG DPSSVEFCHK VGLNYVSCSP FRVPIARLAA 
AQAALNNK-- ----
#MmarinumM_4331       
---------- ---------- ---------- ----MWKHSE RSGSLPKTTR GC.TTRFSRA GGIPFTGP.. .L...----- 
---------- ---------- ---------- R.HQ...V.. .......S.. .NN....... ...S...... ..D.AP.LD. 
.....V..IR ...A..GR.. .S..H..... .....N.... ........L. .N.T..QA.. S.-.TG---. ..R....... 
R......-A. --SDP----- ---------- ---------- ---------- ---------- --P...---- ----.E---- 
---------- --....G.G. .......... I...N.YS.. .......... ......RS.D .......... .....S.... 
.......... .....LK.E. ....H.RL.K I.LE.LD... G...L.AE.. .V.....SGK .......S.. .......... 
...RGA.... .A.....I.. ..V....L.T ..P.E....S .......... ..AA.L...D .......... ..Q....... 
......S... ........I. .......... ........-- ---------- ----....-- ---------- -D...TS... 
.R......T. ...E.I..P- ---------- ----.....D ......D.TT ..LK..PLRA HASGDY---- ---------- 
---------- ---------- ---------- ---------- ---------- ---------- -----PKLDD PSE------- 
---------- ---------- ---------- ---------- ---------- ---------- ---------- ---------- 
---------- ---AGVLTAM AAGYTDVVSD APLITMLNAL RVQDGLI--- ---------- ---------- ---------- 
---------- ---------- ---------- ---------- ---------- ---------- ---------- ---------- 
---------- ----
#MlepraeTN            
MPGQSHKEPH RRATSTPRSL KQATSELRWA LSLAAPESPA FMRHLLGNAH DKVD..TSSE HVAAFT.H.I .L.N.----- 
---------- ---------- ---------- N.HQT..L.. G..YN.NA.. ..Q.A..... .......... ....TP.ME. 
..N....Q.R ...A...R.. .W..R..... I....V.... .......NL. IN.P..QA.. AASPSPIPQT ..R...L..I 
RT.....DPL --N.P----- ---------- ---------- ---------- ---------- --PANT---- ----.D---- 
---------- --....A..S I.S....... ....T.Y... ..S....I.. ......QG.Y ....T.F... ...RESKL.. 
.......... ......E.Q. ..S...E..T ...E.VDT.G R...LGS... .....T...K .......V.. ....V..... 
...WQ..... .A.A...... V.V..V.L.V ..P.NH.S.T .....T.T.. ..I..K.... ........ES A.Q....... 
...D..L... .S..V..... .......... ...S....-- ---------- ----....-- ---------- -Q.T.VS... 
.Q.....DK. .....N.T.- ---------- ----.....N E......... ..R...PLRV HMTEDH---- ---------- 
---------- ---------- ---------- ---------- ---------- ---------- -----TRLDD SSD------- 
---------- ---------- ---------- ---------- ---------- ---------- ---------- ---------- 
---------- ---TAVRLAI NTGHADVVSA TPLIVMMTTL RLQDSKDSSA KS-------- ---------- ---------- 
---------- ---------- ---------- ---------- ---------- ---------- ---------- ---------- 
---------- ----
#MhaemophilumDSM_44634
---------- ---------- ---------- ---------- ---------- ----M.TSSD HAGA.T.HS. .L.N.----- 
---------- ---------- ---------- D.HQ...... G.....NA.C ..Q....... .......R.. ..D..P.ME. 
.........R ...A...R.. ....R..... ....SV.... ........L. .N.P..QA.. TSSTSPSAQT ..R...L... 
RR...V.--. ESA.P----- ---------- ---------- ---------- ---------- --PA..---- ----..---- 
---------- --....G..S .......... ....A.Y.M. ..S....I.. ......QG.. ....A.F... .....S.... 
.......... ......D.Q. ..D...E... ...E.VD..G C...LGS... ........GK .......A.. .......... 
...RR..... ...A...... A.VK.V.L.A ..P.I..... .......... .....K.... ........EA ..Q....... 
.K....L... ....V..... .......... ........-- ---------- ----....-- ---------- -Q.I..S... 
.Q.....D.. .....N.T.- ---------- ----.....N .......... ..R...PLRA HATGDH---- ---------- 
---------- ---------- ---------- ---------- ---------- ---------- -----PKLDD SSD------- 
---------- ---------- ---------- ---------- ---------- ---------- ---------- ---------- 
---------- ---AAVRAAM DTGHTDVVSA APLIIMMTAL RLQGSTDSRA KP-------- ---------- ---------- 
---------- ---------- ---------- ---------- ---------- ---------- ---------- ---------- 
---------- ----
#Mliflandii           
---------- ---------- ---------- ---------- ---------- ---------- ---------M .L...----- 
---------- ---------- ---------- R.HQ...V.. .......S.. .NN....... ...S...... ..D.AP.LD. 
.....V..IR ...A..GR.. .S..H..... .....N.... ........L. .N.T..QA.. S.-.TG---. ..R....... 
R......-A. --SDP----- ---------- ---------- ---------- ---------- --P...---- ----.E---- 
---------- --....G.G. .......... I...N.NS.. .......... ......RS.D .......... .....S.... 
.......... .....LK.E. ......RL.K I.LE.LD... G...L.AE.. .V.....SGK .......S.. .......... 
...RGA.... .A.....I.. .QV....L.T ..P.E....S .......... ..AA.L...D .......... ..Q....... 
......S... ........I. .......... ........-- ---------- ----....-- ---------- -D....S... 
.R......T. ...E.I..P- ---------- ----.....D ......D.TT ..LK..PLRA HASGDY---- ---------- 
---------- ---------- ---------- ---------- ---------- ---------- -----PKLDD PSE------- 
---------- ---------- ---------- ---------- ---------- ---------- ---------- ---------- 
---------- ---AGVLTAM AAGYTDVVSD APLITMLNAL RVQDGLV--- ---------- ---------- ---------- 
---------- ---------- ---------- ---------- ---------- ---------- ---------- ---------- 
---------- ----
#Mabscessus           
---------- ---------- ---------- ---------- ---------- --------MS A.SDHAVRY. HT.S.----- 
---------- ---------- ---------- EGRLT..QI. G.AWS.QH.L SLGI...... VL..A.CRE. HDNGLELP.D 
VNNELSGA.A Y..QR.ARR. .QPD...... .....AT... .....V.NL. .NADI.NA.. VEA.DH---. Y.AE..S..I 
DQFEK..--. --IVP----- ---------- ---------- ---------- ---------- --PES.---- ----WK---- 
---------- --..DLA.R. .LN..H.T.. R...NF.DIP NE.....TI. .......DDQ ..T...F... .L...SQ.Y. 
....R...E. ....RKDAQR LD..ATAM.. .HRE.L..TA I..QHGR... D.....QSGV .....S.A.K ..PE..L.C. 
V..RR.N..S TD.A.N.L.. E.VRA.Q... .AP..VAG.V .T.S.K..S. .IAT..VV.D T...ERLS.D .QA...A.ST 
.D.N..AA.S MSVAVL..L. .ST......C ..MAVPCI-- ---------- ----....-- ---------- -VNTVT.... 
QV....ADN. A.YL.E.PI- ---------- ----HPPLST QDED.HTVEQ WLR------- ---------- ---------- 
---------- ---------- ---------- ---------- ---------- ---------- -----KKLSD YGR------- 
---------- ---------- ---------- ---------- ---------- ---------- ---------- ---------- 
---------- ---------- ---------- ADLATLMERH QQQGVPES-- ---------- ---------- ---------- 
---------- ---------- ---------- ---------- ---------- ---------- ---------- ---------- 
---------- ----
#Streptomyces_albus   
---------- ---------- ---------- ---------- ---------- ------MTAV SRPASR.TVA LV...----- 
---------- ---------- ---------- RTGLGA.L.. G.AA..ER.L ALGA...... VL...A.R.F R..S.RLAP. 
L.AR.PGLVR A..RA.GR.. .S..D..... .....P.... .....V.NI. LSPEAH.A.. A--.DP---H L.A......A 
AQFTAT.--. --V.P----- ---------- ---------- ---------- ---------- --P...---- ----WR---- 
---------- --...LAV.. .......... ....AGR..P SGT....T.. ......RD.S ..T...F..D .L..DTA.Y. 
....F...E. ....RTDAR. LES.G.AM.R .RER.LDW.. A...D.R... D......SGT .......A.K ..PR....H. 
VA.AE..VTS RR.A.T..S. AQLDA....G IDPSAAR..R I..R.KA.S. .IGT.V.V.V P.AVGEPDAG ADGTV.A.PT 
.D.D..PA.S L.RAV...T. .ST......C ...AVPC.-- ---------- ----....-- ---------- -T.T....R. 
RTV....GT. L.YE.A.PV- ---------- ----RPPHAD ESS-.AA..A W.ADAPGL-- ---------- ---------- 
---------- ---------- ---------- ---------- ---------- ---------- ---------- ---------- 
---------- ---------- ---------- ---------- ---------- ---------- ---------- ---------- 
---------- ---------- ---------- -PVTAALSRW RDGHRPVHG- ---------- ---------- ---------- 
---------- ---------- ---------- ---------- ---------- ---------- ---------- ---------- 
---------- ----
#Mycobacteriumgordonae
---------- ---------- ---------- ---------- ---------- -.AGVAHGRH S.T.R..... .V...----- 
---------- ---------- ---------- RSRH...... .......T.. ..N....... .......L.. .TE..P..D. 
..S....... ...EQ..R.. ....H..... .......... ........L. .N.D...A.. EQ-.S.---E ..R....... 
.......AGD --SEP----- ---------- ---------- ---------- ---------- --P...---- ----QT---- 
---------- --....G... .......... L.....YNR. ERQ....... ......QA.K .......... .......... 
.......... ......D.E. ......E... .F.E..D... ....LNS... ........GK .......A.. ......A... 
...R...... .V........ GDV.AV.Q.. ..P....S.R .......... ...T.....D .......... .......... 
......L... .......... .P........ ........-- ---------- ----....-- ---------- -L....S... 
RQ......A. ...E.I.G.- ---------- ----T....D .........E ..L.V.PLRA HASGGH---- ---------- 
---------- ---------- ---------- ---------- ---------- ---------- -----PRLED ESE------- 
---------- ---------- ---------- ---------- ---------- ---------- ---------- ---------- 
---------- ---AGVGAAM AAGQTDVLAT APLITMLIAL RITGGNDAPT TPPPT----- ---------- ---------- 
---------- ---------- ---------- ---------- ---------- ---------- ---------- ---------- 
---------- ----
#Mintracellulare      
---------- ---------- ---------- ---------- ---------- ---------- ---------M .L...----- 
---------- ---------- ---------- AS.H...L.. ......QT.. ..Q....... ....A..L.. ..D.AA.MD. 
.........G ....Q..R.. .......... .......... ........L. IN.D..QA.. A--.DP---T ..C......C 
D......GG. EQHDV----- ---------- ---------- ---------- ---------- --PS..---- ----..---- 
---------- --....GV.. .......... ....T.Y.FG ..H....... ......YGP. ....AFI... ....D..... 
.......... ....S.E.Q. ......E.A. ...E.V...G T...LDA... .......SGK .......A.. ........T. 
...R...... .A........ A.VQ...L.A ..P.I..... .......... ..A......D .....R.... ..R....... 
......S... ....V..... .......... ........-- ---------- ----....-- ---------- -Q....S... 
RQ.....A.. ...E.L...- ---------- ----.....D .S........ ..R.V.PLRA HVTGDH---- ---------- 
---------- ---------- ---------- ---------- ---------- ---------- -----PRLDD NSE------- 
---------- ---------- ---------- ---------- ---------- ---------- ---------- ---------- 
---------- ---AAVRAAI DRGHTDVVSA TPLIVMLTAL RLAARAAPP- ---------- ---------- ---------- 
---------- ---------- ---------- ---------- ---------- ---------- ---------- ---------- 
---------- ----
#Bifidobacteriumlongum
---------- ---------- ---------- ---------- ---------- ---------- -MRFSG.QY. YKFSE----- 
---------- ---------- ---------- .DASM.NL.. G..A.VAE.T KLGM...EG. TVS..AC... F.DG.KVDDE 
.KSQIF.SL. EMQESLGKRL .DPE...... .....RV... .......NL. LNED.V.A.V EKT.N.---R W.W.SY...I 
Q..SDV.-M. --LDKACFEG ALDELKRERG AEQDTDLTAE DLEGLVRLFL DEYRRQV-GR SFPT..---- ----IE---- 
---------- --..MEAVQ. ..R..DN... IYF.RMNSIP .TW....T.. R.....MS.D ..T..AF... .S..EKGL.. 
.Y.MNA..E. ..A.IRTPQA .SH.KE.N.. ..E.FTHIVD K..LHYR.I. DM...I.EGK .YM....NGK .TP...F.I. 
SDFVD..ILT QEGAVCS.D. KY.TA..H.Q FDAKALASGT V.GT...TS. .AAT.RVVFS AED.VEWTK. ..Q.....LD 
.T...ID..H Y...VL.AR. .MT......A .GI..CC.SG LSGIEFEQDE TGHIT..A-- ---------- -I.GTPVAE. 
DW.SL..NA. K.YA.RI.A- ---------- ----VPA.-- ISGAFGRVMG W.D.FRRLEV RANADTPADA KQAREFGAEG 
IGLCRTEHMF FQSD-RIAAI REMIVASNEQ ERRRALDKLL PMQREDFENL YEAMEGRSVT VRLIDPPLHE FIP--KTAEA 
VAELAAQTGH DAE----YIT KVVEELKEVN PMMGHRGCRL AVTYPEIARM QAQAVIEAAI NVKRRHPQWT VAPEIMVPLV 
VNRCELDYVK QQIEETVNRI LAQADDLTMV CQIGTMVETP RAALRADEIA ASAEFFSFGT NDLTQMTFGF SRDDS-ARFL 
PDYYAKHILD EDPFAHLDTK GVDHLIEIAS KLGRRTRPNL RLGVCGEHGG DPESIAFCEQ AGLDYISCSP FRVPAARLAA 
AQAAIGCRAP VRR-
#S.coelicolor_Q9RI40  
---------- ---------- ---------- ---------- ---------- ---------- -----MARY. YDFTE----- 
---------- ---------- ---------- .GRDMAGL.. G..SNLAE.T .LG.....G. TL...ACRSV .DTG.E-PPG 
L.EE.AGHLT D...GSGRLL .QPD....L. .....RF... ...E....I. LD.DSVHG.. KVS.NE---R ..W.SY..LV 
Q.FGTT.-M. --VDPSLFER ALAQLKEVRG VPDDVHLDAE DLARLVETYK NVIHQET-GE RFPQS.---- ----VE---- 
---------- --...RAVL. ......GE.. RL..RREHIA .DL....N.. R......GSD ..S..AFT.D .A...RGLY. 
DY..NA..E. ..A.IRNTV. L.E.KRLD.G A.GR.R.HME T...HYR.LC D....I.RGT ..M....VGK .T.E..FV.G 
AD.AD....T AD.G.A..SG EGLAR.MF.R FD--.AVTGD V..R.V..S. .AAV.A.VFD SA..VRR.AD ..R.V...QE 
.T.D.LP..I ...AVL.SR. .KT......A .GM.K.C.-- ---------- ----C.ADEL TVDTGARRCT A.DGTIVEE. 
TVLS...TA. T.YA.AVP.V DSAVMRYLEA GAGGR.TTGV VDAVA.A..R -.DAVRRLEV RANADTPQDA VRARRFGAQG 
IGLCRTEHMF L--GERRKLV EEMILAGTDA GRERALAALL PLQREDFTGI LEAMDGLPVT IRLLDPPLHE FLPDRADLAV 
RIATAEARGE EPDAHDAELL AAVGRMHEEN PMLGLRGVRL GLVVPGLVAM QVRALGEAV- -AQRLTAGGA PRAEIMVPLV 
GDVRELRLVR EEVERVLAEV -SDTSGVPVT CPVGTMIELP RAALTAGRIA EDAEFFSFGT NDLTQTTWGF SRDDVEAEFF 
SAYLDRGVFP VSPFETLDRD GVGRLVGIAV EEGRATRPDL TIGVCGEHGG DPDSVHFFHS AGLDYVSCSP FRVPVARLEA 
GRAALDLADA GDSR
#BurkhAMDD            
---------- ---------- ---------- ---------- ---------- ---------- -MAISFGTW. LGF..----- 
---------- ---------- ---------- .DFP...QI. G..WS.AH.S AVG.N..... VV..RACHA. .SDEAA-PRG 
.DQEIAAGIA ...AR.GRA. .G..A...I. .....AV... .....V.N.. I.S.T.PL.. .LC.SQ---R ..R..HC..L 
DSFS.V.--L --DAP----- ---------- ---------- ---------- ---------- --PLE.SARD DPAAWRDALA 
TAGAAVPDDA SA..EMAVH. ..R....... RR..A...IP .DA....L.. ......RDDR ..T...F... .L..EPV.Y. 
.F..RA..E. I...T.TPH. LDTM..TL.D A..K.L.... L..HAH..M. D....I.SGE .F...A.TGK ..PE..A.M. 
VDMLD...VS PAIA.S..S. DQ.RSC...R .ADGAAARGH A.RH.EG.S. .IGR.VVV.D P...ERR.RL ..D.V...AA 
.S.D.LH..I ..RAV...N. .ST......G .A...PC.-- ---------- ----....-- ---------- -A.AV..... 
RVV....AA. L.YD.E..V- ---------- ----V.PD.D SD.V.QR.CR V.EAHAPVAV HASQDGAGAS ADADFSGLSD 
LGALRRALAA LRAGATVSG- ---------- ---------- ---------- ---------- -----PIFAD DDP------- 
---------- ---------- ---------- ---------- ---------- ---------- ---------- ---------- 
---------- ----AVEAAI DAGVAGIITR PRLPALLASI RYGRAKPLAA CEI------- ---------- ---------- 
---------- ---------- ---------- ---------- ---------- ---------- ---------- ---------- 
---------- ----
#Mavium104            
---------- ---------- ---------- ---------- ---------- --------MS A.TDQATER. Q..V.----- 
---------- ---------- ---------- DGQLT.AQA. G.AWS.QH.L SLNI....G. VL..D.CRE. HDRGRVLP.G 
VTR.IARA.E N..SRSGRR. .HVDH..... .....AI... .......NL. .NSSI.EA.. AET.D.---R Y.A...H... 
EQFT.V.--. --VEP----- ---------- ---------- ---------- ---------- --PENH---- ----WE---- 
---------- --..DLA.R. .LE....K.. L...RS..IP .D.....T.. .......DDR ..T...F..D .LS..AQ.Y. 
....R...E. ....RKDALH LDH.AATM.S .HRD.L...A T...HGR.M. D.....QSGK .....S.A.K ..P...L.C. 
V..QR..V.S TK.A.D.L.A E.VRA.Q..T .DPAAVA.S. PV.S.K..S. .IAT.LVVID A...E.L..K .RA...A.PT 
.D.D..AA.S .SVAV...L. .ST......C ..MAVPC.-- ---------- ----....-- ---------- -MDSVT.... 
RVV...ADT. T.HL.E.PV- ---------- ----RPLL.A .DED..TIER WLR------- ---------- ---------- 
---------- ---------- ---------- ---------- ---------- ---------- -----DDLEN YDP------- 
---------- ---------- ---------- ---------- ---------- ---------- ---------- ---------- 
---------- ---------- ---------S YDVVALIERR QQRGATR--- ---------- ---------- ---------- 
---------- ---------- ---------- ---------- ---------- ---------- ---------- ---------- 
---------- ----
#Rerythropolis        
---------- ---------- ---------- ---------- ---------- ---------- ---------. LM...----- 
---------- ---------- ---------- TTGQD.NL.. G.AWS.ER.. SLGI...... VLG.D.CRQ. YRDG.QLT.D 
V..EMPAA.A A.AGV.GRQ. .D.TR..... .....AI... .....V.NL. IN.Q..HA.. EET.D.---R Y.A......V 
EQFE.V.--. --SYP----- ---------- ---------- ---------- ---------- --P...---- ----WE---- 
---------- --...MA.V. .LE..Q.R.. ....RDR..S .D.....T.. .......DNR ..T...FT.D .LD.SPA.Y. 
...LR...E. ....RSNARA LDE.A.EM.T A.AE..T... Q..QAGK... D......SGR .......S.K .T.E.TI.H. 
V...R....T VE.A.D..SA DLV.SMMS.H IDPGALRS.E EV.R.KQ..Q ..SV.VVI.D ....EER.SN ..Q...A.RT 
.D.D..AA.S LVA.VI..L. ..T......C ...NVPC.-- ---------- ----....-- ---------- -E.AV-D.V. 
QTV...ATN. I.YR.A.P.- ---------- ----V.PAVQ NDSD.EQ.S. W..------- ---------- ---------- 
---------- ---------- ---------- ---------- ---------- ---------- ---------- ---------- 
---------- ---------- ---------- ---------- ---------- ---------- ---------- ---------- 
---------- ---------- ---------- ---------- ---------- ---------- ---------- ---------- 
---------- ---------- ---------- ---------- ---------- ---------- ---------- ---------- 
---------- ----
