# Supplementary material for: Mycobacterium tuberculosis VadK is required for the regulation of the methylcitrate cycle and virulence
Source: EMBO Rep. 2026 Jun 11;27(14):4100–23. doi: 10.1038/s44319-026-00818-0 (PMC13400623; doi:10.1038/s44319-026-00818-0)
Supplement: Supplementary file 5 — Source data Fig. 5 [file 44319_2026_818_MOESM5_ESM.zip › Fig5A.xlsx]

## Sheet: Readme
RAW OD400nm data from plate reader was adjusted using a pathlength correction, multiplying 4.27, to get the standard 1cm pathlength.
Values were then divided by 13.6, using the extinction coefficient of TNB of 13.6g M-1 cm-1. Given the formation of TNB and methyl-citrate from this reaction is 1:1, methyl-citrate concentration was interpolated as being the same at the TNB concentration. The rate of methyl-citrate concentration formation was then calculated from he first 20 minutes of each reaction, and applying a linear regress…

## Sheet: 10mM PRO (24hr) 
		Raw Data											Pathlength Corrected to 1cm											Corrected for extinction coefficient											Converted to nanomoles
	Time (Mins)	Mtb WT			Mtb ΔVadK			Mtb Vadk:Vadk				Time (Mins)	Mtb WT			Mtb ΔVadK			Mtb Vadk:Vadk				Time (Mins)	Mtb WT			Mtb ΔVadK			Mtb Vadk:Vadk				Time (Mins)	Mtb WT			Mtb ΔVadK			Mtb Vadk:Vadk
	0	0.0005	0.064333	0.083	0.0305	0.113333	0.155333	0.042833	0.133	0.108		0	0.002135	0.274702	0.35441	0.130235	0.483932	0.663272	0.182897	0.56791	0.46116		0	0.000156985	0.0201987	0.0260596	0.0095761	0.0355832	0.04877	0.0134483	0.0417581	0.0339088		0	0.0156985	2.01987	2.60596	0.95761	3.55832	4.877	1.34483	4.17581	3.39088
	2	0.008833	0.058667	0.094333	0.062833	0.127333	0.178667	0.056167	0.134	0.121		2	0.0377169	0.250508	0.402802	0.268297	0.543712	0.762908	0.239833	0.57218	0.51667		2	0.0027733	0.0184197	0.0296178	0.0197277	0.0399788	0.0560962	0.0176348	0.0420721	0.0379904		2	0.27733	1.84197	2.96178	1.97277	3.99788	5.60962	1.76348	4.20721	3.79904
	4	0.018167	0.068667	0.101333	0.097167	0.158667	0.196333	0.072167	0.148	0.132		4	0.0775731	0.293208	0.432692	0.414903	0.677508	0.838342	0.308153	0.63196	0.56364		4	0.0057039	0.0215594	0.0318156	0.0305076	0.0498168	0.0616428	0.0226583	0.0464676	0.0414441		4	0.57039	2.15594	3.18156	3.05076	4.98168	6.16428	2.26583	4.64676	4.14441
	6	0.028333	0.080333	0.110333	0.134	0.193	0.218333	0.09	0.165333	0.143		6	0.120982	0.343022	0.471122	0.57218	0.82411	0.932282	0.3843	0.705972	0.61061		6	0.00889573	0.0252222	0.0346413	0.0420721	0.0605963	0.0685501	0.0282574	0.0519097	0.0448978		6	0.889573	2.52222	3.46413	4.20721	6.05963	6.85501	2.82574	5.19097	4.48978
	8	0.037167	0.093333	0.12	0.170167	0.228667	0.241	0.1045	0.181333	0.156667		8	0.158703	0.398532	0.5124	0.726613	0.976408	1.02907	0.446215	0.774292	0.668968		8	0.0116693	0.0293038	0.0376765	0.0534274	0.0717947	0.0756669	0.0328099	0.0569332	0.0491888		8	1.16693	2.93038	3.76765	5.34274	7.17947	7.56669	3.28099	5.69332	4.91888
	10	0.0475	0.103667	0.129333	0.208833	0.263	0.263667	0.125167	0.197	0.170333		10	0.202825	0.442658	0.552252	0.891717	1.12301	1.12586	0.534463	0.84119	0.727322		10	0.0149136	0.0325484	0.0406068	0.0655674	0.0825743	0.0827837	0.0392988	0.0618522	0.0534796		10	1.49136	3.25484	4.06068	6.55674	8.25743	8.27837	3.92988	6.18522	5.34796
	12	0.0595	0.115667	0.139667	0.246833	0.300667	0.287667	0.142833	0.213667	0.184667		12	0.254065	0.493898	0.596378	1.05398	1.28385	1.22834	0.609897	0.912358	0.788528		12	0.0186812	0.036316	0.0438513	0.0774983	0.0944006	0.090319	0.0448454	0.0670852	0.05798		12	1.86813	3.6316	4.38513	7.74983	9.44006	9.0319	4.48454	6.70852	5.798
	14	0.067667	0.128667	0.149667	0.283667	0.337	0.312333	0.159333	0.230667	0.199667		14	0.288938	0.549408	0.639078	1.21126	1.43899	1.33366	0.680352	0.984948	0.852578		14	0.0212454	0.0403977	0.046991	0.0890631	0.105808	0.0980634	0.0500259	0.0724227	0.0626896		14	2.12454	4.03977	4.6991	8.90631	10.5808	9.80634	5.00259	7.24227	6.26896
	16	0.079167	0.139333	0.159	0.321167	0.370333	0.335667	0.1785	0.245667	0.214333		16	0.338043	0.594952	0.67893	1.37138	1.58132	1.4333	0.762195	1.049	0.915202		16	0.0248561	0.0437465	0.0499213	0.100837	0.116274	0.10539	0.0560437	0.0771322	0.0672943		16	2.48561	4.37465	4.99213	10.0837	11.6274	10.539	5.60437	7.71322	6.72943
	18	0.0905	0.152	0.170333	0.357833	0.404333	0.359333	0.198167	0.264	0.230333		18	0.386435	0.64904	0.727322	1.52795	1.7265	1.53435	0.846173	1.12728	0.983522		18	0.0284143	0.0477235	0.0534796	0.112349	0.126949	0.11282	0.0622186	0.0828882	0.0723178		18	2.84143	4.77235	5.34796	11.2349	12.6949	11.282	6.22186	8.28882	7.23178
	20	0.101667	0.165333	0.180333	0.390667	0.44	0.384333	0.218	0.283333	0.243667		20	0.434118	0.705972	0.770022	1.66815	1.8788	1.6411	0.93086	1.20983	1.04046		20	0.0319204	0.0519097	0.0566193	0.122658	0.138147	0.120669	0.0684456	0.0889582	0.0765043		20	3.19204	5.19097	5.66193	12.2658	13.8147	12.0669	6.84456	8.89582	7.65043
	22	0.112833	0.177	0.190333	0.4205	0.472	0.406	0.236833	0.299	0.257		22	0.481797	0.75579	0.812722	1.79553	2.01544	1.73362	1.01128	1.27673	1.09739		22	0.0354262	0.0555728	0.059759	0.132025	0.148194	0.127472	0.0743586	0.0938772	0.0806904		22	3.54262	5.55728	5.9759	13.2025	14.8194	12.7472	7.43586	9.38772	8.06904
	24	0.123667	0.189333	0.200667	0.445333	0.506	0.429	0.253667	0.316667	0.272		24	0.528058	0.808452	0.856848	1.90157	2.16062	1.83183	1.08316	1.35217	1.16144		24	0.0388278	0.059445	0.0630035	0.139821	0.158869	0.134693	0.079644	0.0994241	0.0854		24	3.88278	5.9445	6.30035	13.9821	15.8869	13.4693	7.9644	9.94241	8.54
	26	0.134833	0.201667	0.211667	0.4635	0.539667	0.453333	0.2725	0.332667	0.287667		26	0.575737	0.861118	0.903818	1.97914	2.30438	1.93573	1.16358	1.42049	1.22834		26	0.0423336	0.0633175	0.0664572	0.145525	0.16944	0.142333	0.085557	0.104448	0.090319		26	4.23336	6.33175	6.64572	14.5525	16.944	14.2333	8.5557	10.4448	9.0319
	28	0.143667	0.215	0.222667	0.471667	0.573333	0.474667	0.288333	0.349333	0.301667		28	0.613458	0.91805	0.950788	2.01402	2.44813	2.02683	1.23118	1.49165	1.28812		28	0.0451072	0.0675037	0.0699109	0.14809	0.18001	0.149031	0.0905281	0.10968	0.0947146		28	4.51072	6.75037	6.99109	14.809	18.001	14.9031	9.05281	10.968	9.47146
	30	0.156333	0.227333	0.232	0.479667	0.608667	0.494333	0.307333	0.367333	0.315		30	0.667542	0.970712	0.99064	2.04818	2.59901	2.1108	1.31231	1.56851	1.34505		30	0.049084	0.0713759	0.0728412	0.150601	0.191104	0.155206	0.0964935	0.115332	0.0989007		30	4.9084	7.13759	7.28412	15.0601	19.1104	15.5206	9.64935	11.5332	9.89007
	32	0.166667	0.238667	0.241667	0.484667	0.639	0.513667	0.325	0.385	0.329667		32	0.711668	1.01911	1.03192	2.06953	2.72853	2.19336	1.38775	1.64395	1.40768		32	0.0523285	0.0749344	0.0758763	0.152171	0.200627	0.161276	0.10204	0.120879	0.103506		32	5.23285	7.49344	7.58763	15.2171	20.0627	16.1276	10.204	12.0879	10.3506
	34	0.179333	0.251333	0.252667	0.486	0.672	0.531667	0.343333	0.401333	0.342667		34	0.765752	1.07319	1.07889	2.07522	2.86944	2.27022	1.46603	1.71369	1.46319		34	0.0563053	0.0789112	0.07933	0.15259	0.210988	0.166928	0.107796	0.126007	0.107587		34	5.63053	7.89112	7.933	15.259	21.0988	16.6928	10.7796	12.6007	10.7587
	36	0.19	0.262333	0.263	0.487	0.701667	0.548333	0.361667	0.417667	0.356667		36	0.8113	1.12016	1.12301	2.07949	2.99612	2.34138	1.54432	1.78344	1.52297		36	0.0596544	0.0823648	0.0825743	0.152904	0.220303	0.17216	0.113553	0.131135	0.111983		36	5.96544	8.23648	8.25743	15.2904	22.0303	17.216	11.3553	13.1135	11.1983
	38	0.200167	0.275	0.273	0.4855	0.733667	0.56	0.376833	0.435333	0.369		38	0.854713	1.17425	1.16571	2.07308	3.13276	2.3912	1.60908	1.85887	1.57563		38	0.0628466	0.0863419	0.085714	0.152433	0.23035	0.175824	0.118314	0.136682	0.115855		38	6.28466	8.63419	8.5714	15.2433	23.035	17.5824	11.8314	13.6682	11.5855
	40	0.211833	0.287333	0.283	0.4865	0.761667	0.573333	0.3945	0.451667	0.382667		40	0.904527	1.22691	1.20841	2.07735	3.25232	2.44813	1.68451	1.92862	1.63399		40	0.0665093	0.0902141	0.0888537	0.152747	0.239141	0.18001	0.123861	0.14181	0.120146		40	6.65093	9.02141	8.88537	15.2747	23.9141	18.001	12.3861	14.181	12.0146
	42	0.221833	0.3	0.291333	0.4865	0.787	0.580667	0.411167	0.469667	0.393		42	0.947227	1.281	1.24399	2.07735	3.36049	2.47945	1.75568	2.00548	1.67811		42	0.069649	0.0941912	0.09147	0.152747	0.247095	0.182312	0.129094	0.147462	0.12339		42	6.9649	9.41912	9.147	15.2747	24.7095	18.2312	12.9094	14.7462	12.339
	44	0.232	0.31	0.301	0.486333	0.809667	0.588333	0.426667	0.485333	0.404333		44	0.99064	1.3237	1.28527	2.07664	3.45728	2.51218	1.82187	2.07237	1.7265		44	0.0728412	0.0973309	0.0945051	0.152694	0.254212	0.184719	0.133961	0.15238	0.126949		44	7.28412	9.73309	9.45051	15.2694	25.4212	18.4719	13.3961	15.238	12.6949
	46	0.242333	0.322333	0.310667	0.485667	0.829667	0.593	0.440333	0.503333	0.416667		46	1.03476	1.37636	1.32655	2.0738	3.54268	2.53211	1.88022	2.14923	1.77917		46	0.0760854	0.101203	0.0975403	0.152485	0.260491	0.186185	0.138252	0.158032	0.130821		46	7.60854	10.1203	9.75403	15.2485	26.0491	18.6185	13.8252	15.8032	13.0821
	48	0.254167	0.334667	0.320333	0.486167	0.847333	0.597	0.455833	0.52	0.428667		48	1.08529	1.42903	1.36782	2.07593	3.61811	2.54919	1.94641	2.2204	1.83041		48	0.079801	0.105076	0.100575	0.152642	0.266038	0.18744	0.143118	0.163265	0.134589		48	7.9801	10.5076	10.0575	15.2642	26.6038	18.744	14.3118	16.3265	13.4589
	50	0.264167	0.346	0.328333	0.4855	0.860667	0.6	0.468833	0.535667	0.436667		50	1.12799	1.47742	1.40198	2.07308	3.67505	2.562	2.00192	2.2873	1.86457		50	0.0829407	0.108634	0.103087	0.152433	0.270224	0.188382	0.1472	0.168184	0.137101		50	8.29407	10.8634	10.3087	15.2433	27.0224	18.8382	14.72	16.8184	13.7101
	52	0.274	0.357667	0.337667	0.485333	0.869333	0.603667	0.482333	0.551333	0.448		52	1.16998	1.52724	1.44184	2.07237	3.71205	2.57766	2.05956	2.35419	1.91296		52	0.0860279	0.112297	0.106018	0.15238	0.272945	0.189534	0.151438	0.173102	0.140659		52	8.60279	11.2297	10.6018	15.238	27.2945	18.9534	15.1438	17.3102	14.0659
	54	0.284667	0.371	0.346333	0.485667	0.877333	0.603333	0.493333	0.568	0.456667		54	1.21553	1.58417	1.47884	2.0738	3.74621	2.57623	2.10653	2.42536	1.94997		54	0.0893771	0.116483	0.108738	0.152485	0.275457	0.189429	0.154892	0.178335	0.14338		54	8.93771	11.6483	10.8738	15.2485	27.5457	18.9429	15.4892	17.8335	14.338
	56	0.293667	0.381333	0.355333	0.485333	0.884	0.605	0.503667	0.584333	0.466333		56	1.25396	1.62829	1.51727	2.07237	3.77468	2.58335	2.15066	2.4951	1.99124		56	0.0922028	0.119727	0.111564	0.15238	0.27755	0.189952	0.158137	0.183463	0.146415		56	9.22028	11.9727	11.1564	15.238	27.755	18.9952	15.8137	18.3463	14.6415
	58	0.302833	0.392333	0.363333	0.485833	0.887	0.604333	0.5125	0.599333	0.472333		58	1.2931	1.67526	1.55143	2.07451	3.78749	2.5805	2.18837	2.55915	2.01686		58	0.0950807	0.123181	0.114076	0.152537	0.278492	0.189743	0.16091	0.188173	0.148299		58	9.50807	12.3181	11.4076	15.2537	27.8492	18.9743	16.091	18.8173	14.8299
	60	0.312333	0.406	0.372	0.486333	0.889	0.607667	0.521333	0.614667	0.482		60	1.33366	1.73362	1.58844	2.07664	3.79603	2.59474	2.22609	2.62463	2.05814		60	0.0980634	0.127472	0.116797	0.152694	0.27912	0.19079	0.163683	0.192987	0.151334		60	9.80634	12.7472	11.6797	15.2694	27.912	19.079	16.3683	19.2987	15.1334
		0.1 mM TNB solution in a 1 cm cuvette would have an optical density of 1.36
		Divide by 13.6 to convert into mM

## Sheet: 10mM PRO  (4 Days)
		Raw Data											Pathlength Corrected to 1cm											Corrected for extinction coefficient											Converted to nanomoles
	Time (Mins)	Mtb WT			Mtb ΔVadK			Mtb Vadk:Vadk				Time (Mins)	Mtb WT			Mtb ΔVadK			Mtb Vadk:Vadk				Time (Mins)	Mtb WT			Mtb ΔVadK			Mtb Vadk:Vadk				Time (Mins)	Mtb WT			Mtb ΔVadK			Mtb Vadk:Vadk
	0	0.002833	0.070333	0.118	0.015167	0.088333	0.082	0.022167	0.135333	0.093667		0	0.0120969	0.300322	0.50386	0.0647631	0.377182	0.35014	0.0946531	0.577872	0.399958		0	0.000889479	0.0220825	0.0370485	0.00476199	0.027734	0.0257456	0.00695979	0.0424906	0.0294087		0	0.0889479	2.20825	3.70485	0.476199	2.7734	2.57456	0.695979	4.24906	2.94087
	2	0.002167	0.041333	0.076333	0.026167	0.069333	0.086667	0.0255	0.115	0.091667		2	0.00925309	0.176492	0.325942	0.111733	0.296052	0.370068	0.108885	0.49105	0.391418		2	0.000680374	0.0129773	0.0239663	0.00821567	0.0217685	0.0272109	0.00800625	0.0361066	0.0287807		2	0.0680374	1.29773	2.39663	0.821567	2.17685	2.72109	0.800625	3.61066	2.87807
	4	0.007167	0.046	0.078667	0.0375	0.082667	0.095333	0.0285	0.118	0.092333		4	0.0306031	0.19642	0.335908	0.160125	0.352988	0.407072	0.121695	0.50386	0.394262		4	0.00225023	0.0144426	0.0246991	0.0117739	0.025955	0.0299318	0.00894816	0.0370485	0.0289898		4	0.225023	1.44426	2.46991	1.17739	2.5955	2.99318	0.894816	3.70485	2.89898
	6	0.011333	0.050667	0.086333	0.051667	0.099333	0.107	0.032	0.123333	0.096333		6	0.0483919	0.216348	0.368642	0.220618	0.424152	0.45689	0.13664	0.526632	0.411342		6	0.00355823	0.0159079	0.027106	0.0162219	0.0311876	0.0335949	0.0100471	0.0387229	0.0302457		6	0.355823	1.59079	2.7106	1.62219	3.11876	3.35949	1.00471	3.87229	3.02457
	8	0.014833	0.056	0.089	0.064833	0.114333	0.118333	0.033833	0.127667	0.100667		8	0.0633369	0.23912	0.38003	0.276837	0.488202	0.505282	0.144467	0.545138	0.429848		8	0.00465713	0.0175824	0.0279434	0.0203557	0.0358972	0.0371531	0.0106226	0.0400837	0.0316065		8	0.465713	1.75824	2.79434	2.03557	3.58972	3.71531	1.06226	4.00837	3.16065
	10	0.018833	0.06	0.092667	0.0805	0.130333	0.131333	0.038833	0.132667	0.104667		10	0.0804169	0.2562	0.395688	0.343735	0.556522	0.560792	0.165817	0.566488	0.446928		10	0.00591301	0.0188382	0.0290947	0.0252746	0.0409207	0.0412347	0.0121924	0.0416535	0.0328624		10	0.591301	1.88382	2.90947	2.52746	4.09207	4.12347	1.21924	4.16535	3.28624
	12	0.0235	0.067333	0.095667	0.0945	0.146333	0.144	0.0415	0.137333	0.108667		12	0.100345	0.287512	0.408498	0.403515	0.624842	0.61488	0.177205	0.586412	0.464008		12	0.00737831	0.0211406	0.0300366	0.0296702	0.0459443	0.0452118	0.0130298	0.0431185	0.0341182		12	0.737831	2.11406	3.00366	2.96702	4.59443	4.52118	1.30298	4.31185	3.41182
	14	0.026333	0.071	0.099333	0.109333	0.163333	0.157333	0.044	0.143667	0.113333		14	0.112442	0.30317	0.424152	0.466852	0.697432	0.671812	0.18788	0.613458	0.483932		14	0.00826779	0.0222919	0.0311876	0.0343273	0.0512818	0.0493979	0.0138147	0.0451072	0.0355832		14	0.826779	2.22919	3.11876	3.43273	5.12818	4.93979	1.38147	4.51072	3.55832
	16	0.0305	0.075333	0.103	0.1245	0.176333	0.171333	0.0485	0.146667	0.116		16	0.130235	0.321672	0.43981	0.531615	0.752942	0.731592	0.207095	0.626268	0.49532		16	0.0095761	0.0236523	0.032339	0.0390893	0.0553634	0.0537935	0.0152276	0.0460491	0.0364206		16	0.95761	2.36523	3.2339	3.90893	5.53634	5.37935	1.52276	4.60491	3.64206
	18	0.035167	0.079	0.107333	0.139833	0.190667	0.185	0.051167	0.151667	0.122667		18	0.150163	0.33733	0.458312	0.597087	0.814148	0.78995	0.218483	0.647618	0.523788		18	0.0110414	0.0248037	0.0336994	0.0439034	0.0598638	0.0580846	0.0160649	0.047619	0.0385138		18	1.10414	2.48037	3.36994	4.39034	5.98638	5.80846	1.60649	4.7619	3.85138
	20	0.038333	0.086667	0.111667	0.156	0.209	0.199	0.055333	0.158333	0.127		20	0.163682	0.370068	0.476818	0.66612	0.89243	0.84973	0.236272	0.676082	0.54229		20	0.0120354	0.0272109	0.0350602	0.0489794	0.0656199	0.0624801	0.0173729	0.0497119	0.0398743		20	1.20354	2.72109	3.50602	4.89794	6.56199	6.24801	1.73729	4.97119	3.98743
	22	0.0425	0.088667	0.114	0.1715	0.222667	0.211333	0.058833	0.161	0.130333		22	0.181475	0.378608	0.48678	0.732305	0.950788	0.902392	0.251217	0.68747	0.556522		22	0.0133437	0.0278388	0.0357926	0.053846	0.0699109	0.0663523	0.0184718	0.0505493	0.0409207		22	1.33438	2.78388	3.57926	5.3846	6.99109	6.63523	1.84718	5.05493	4.09207
	24	0.046667	0.093667	0.117667	0.187333	0.239	0.225333	0.062	0.166	0.134		24	0.199268	0.399958	0.502438	0.799912	1.02053	0.962172	0.26474	0.70882	0.57218		24	0.0146521	0.0294087	0.036944	0.0588171	0.075039	0.0707479	0.0194662	0.0521191	0.0420721		24	1.46521	2.94087	3.6944	5.88171	7.5039	7.07479	1.94662	5.21191	4.20721
	26	0.051167	0.097667	0.123667	0.2025	0.255667	0.240333	0.0675	0.170333	0.140333		26	0.218483	0.417038	0.528058	0.864675	1.0917	1.02622	0.288225	0.727322	0.599222		26	0.0160649	0.0306646	0.0388278	0.063579	0.0802719	0.0754575	0.021193	0.0534796	0.0440604		26	1.60649	3.06646	3.88278	6.3579	8.02719	7.54575	2.1193	5.34796	4.40604
	28	0.053	0.102667	0.126667	0.214667	0.273333	0.253667	0.069333	0.174333	0.144		28	0.22631	0.438388	0.540868	0.916628	1.16713	1.08316	0.296052	0.744402	0.61488		28	0.0166404	0.0322344	0.0397697	0.0673991	0.0858185	0.079644	0.0217685	0.0547354	0.0452118		28	1.66404	3.22344	3.97697	6.73991	8.58185	7.9644	2.17685	5.47354	4.52118
	30	0.057333	0.107333	0.130333	0.231333	0.289333	0.266667	0.073667	0.179	0.148667		30	0.244812	0.458312	0.556522	0.987792	1.23545	1.13867	0.314558	0.76433	0.634808		30	0.0180009	0.0336994	0.0409207	0.0726318	0.0908421	0.0837256	0.0231293	0.0562007	0.0466771		30	1.80009	3.36994	4.09207	7.26318	9.08421	8.37256	2.31293	5.62007	4.66771
	32	0.061333	0.111	0.133	0.247	0.304	0.280333	0.078333	0.181667	0.152667		32	0.261892	0.47397	0.56791	1.05469	1.29808	1.19702	0.334482	0.775718	0.651888		32	0.0192568	0.0348507	0.0417581	0.0775507	0.0954471	0.0880163	0.0245943	0.0570381	0.0479329		32	1.92568	3.48507	4.17581	7.75507	9.54471	8.80163	2.45943	5.70381	4.79329
	34	0.066333	0.116	0.137	0.261667	0.318667	0.292	0.081667	0.186	0.157		34	0.283242	0.49532	0.58499	1.11732	1.36071	1.24684	0.348718	0.79422	0.67039		34	0.0208266	0.0364206	0.043014	0.0821557	0.100052	0.0916794	0.025641	0.0583985	0.0492934		34	2.08266	3.64206	4.3014	8.21557	10.0052	9.16794	2.5641	5.83985	4.92934
	36	0.076333	0.119667	0.141	0.276667	0.336	0.305667	0.085667	0.190667	0.162		36	0.325942	0.510978	0.60207	1.18137	1.43472	1.3052	0.365798	0.814148	0.69174		36	0.0239663	0.0375719	0.0442699	0.0868653	0.105494	0.0959704	0.0268969	0.0598638	0.0508632		36	2.39663	3.75719	4.42699	8.68653	10.5494	9.59704	2.68969	5.98638	5.08632
	38	0.077833	0.124333	0.144333	0.2905	0.352	0.316333	0.0875	0.194667	0.166		38	0.332347	0.530902	0.616302	1.24043	1.50304	1.35074	0.373625	0.831228	0.70882		38	0.0244373	0.0390369	0.0453163	0.0912085	0.110518	0.0993193	0.0274724	0.0611197	0.0521191		38	2.44373	3.90369	4.53163	9.12085	11.0518	9.93193	2.74724	6.11197	5.21191
	40	0.081167	0.127667	0.149	0.3045	0.368667	0.329667	0.0915	0.2	0.169333		40	0.346583	0.545138	0.63623	1.30021	1.57421	1.40768	0.390705	0.854	0.723052		40	0.0254841	0.0400837	0.0467816	0.095604	0.115751	0.103506	0.0287283	0.0627941	0.0531656		40	2.54841	4.00837	4.67816	9.5604	11.5751	10.3506	2.87283	6.27941	5.31656
	42	0.084833	0.132	0.150667	0.319167	0.384667	0.340667	0.094833	0.203	0.173		42	0.362237	0.56364	0.643348	1.36284	1.64253	1.45465	0.404937	0.86681	0.73871		42	0.0266351	0.0414441	0.047305	0.100209	0.120774	0.106959	0.0297748	0.063736	0.0543169		42	2.66351	4.14441	4.7305	10.0209	12.0774	10.6959	2.97748	6.3736	5.43169
	44	0.088	0.135	0.153	0.332	0.4	0.350667	0.099333	0.206333	0.176		44	0.37576	0.57645	0.65331	1.41764	1.708	1.49735	0.424152	0.881042	0.75152		44	0.0276294	0.042386	0.0480375	0.104238	0.125588	0.110099	0.0311876	0.0647825	0.0552588		44	2.76294	4.2386	4.80375	10.4238	12.5588	11.0099	3.11876	6.47825	5.52588
	46	0.091667	0.141	0.157667	0.344	0.418	0.361333	0.101333	0.211333	0.18		46	0.391418	0.60207	0.673238	1.46888	1.78486	1.54289	0.432692	0.902392	0.7686		46	0.0287807	0.0442699	0.0495028	0.108006	0.13124	0.113448	0.0318156	0.0663523	0.0565147		46	2.87807	4.42699	4.95028	10.8006	13.124	11.3448	3.18156	6.63523	5.65147
	48	0.094833	0.145	0.161333	0.356833	0.432333	0.371667	0.105167	0.215667	0.184		48	0.404937	0.61915	0.688892	1.52368	1.84606	1.58702	0.449063	0.920898	0.78568		48	0.0297748	0.0455257	0.0506538	0.112035	0.13574	0.116693	0.0330193	0.0677131	0.0577706		48	2.97748	4.55257	5.06538	11.2035	13.574	11.6693	3.30193	6.77131	5.77706
	50	0.099167	0.148	0.163333	0.368833	0.447333	0.379667	0.108167	0.218667	0.188667		50	0.423443	0.63196	0.697432	1.57492	1.91011	1.62118	0.461873	0.933708	0.805608		50	0.0311355	0.0464676	0.0512818	0.115803	0.140449	0.119204	0.0339613	0.068655	0.0592359		50	3.11355	4.64676	5.12818	11.5803	14.0449	11.9204	3.39613	6.8655	5.92359
	52	0.103333	0.151	0.167333	0.379667	0.461333	0.389333	0.110667	0.221333	0.192333		52	0.441232	0.64477	0.714512	1.62118	1.96989	1.66245	0.472548	0.945092	0.821262		52	0.0324435	0.0474096	0.0525376	0.119204	0.144845	0.122239	0.0347462	0.0694921	0.0603869		52	3.24435	4.74096	5.25376	11.9204	14.4845	12.2239	3.47462	6.94921	6.03869
	54	0.106	0.156333	0.169	0.389333	0.478	0.397333	0.113333	0.228	0.195333		54	0.45262	0.667542	0.72163	1.66245	2.04106	1.69661	0.483932	0.97356	0.834072		54	0.0332809	0.049084	0.053061	0.122239	0.150078	0.124751	0.0355832	0.0715853	0.0613288		54	3.32809	4.9084	5.3061	12.2239	15.0078	12.4751	3.55832	7.15853	6.13288
	56	0.11	0.159667	0.174333	0.399333	0.492	0.406667	0.116667	0.230333	0.200667		56	0.4697	0.681778	0.744402	1.70515	2.10084	1.73647	0.498168	0.983522	0.856848		56	0.0345368	0.0501307	0.0547354	0.125379	0.154474	0.127681	0.03663	0.0723178	0.0630035		56	3.45368	5.01307	5.47354	12.5379	15.4474	12.7681	3.663	7.23178	6.30035
	58	0.1135	0.164	0.175667	0.408167	0.507333	0.411333	0.1195	0.234667	0.203		58	0.484645	0.70028	0.750098	1.74287	2.16631	1.75639	0.510265	1.00203	0.86681		58	0.0356357	0.0514912	0.0551543	0.128152	0.159288	0.129146	0.0375195	0.0736785	0.063736		58	3.56357	5.14912	5.51543	12.8152	15.9288	12.9146	3.75195	7.36785	6.3736
	60	0.118	0.167333	0.180667	0.417667	0.522333	0.418	0.123667	0.237667	0.208		60	0.50386	0.714512	0.771448	1.78344	2.23036	1.78486	0.528058	1.01484	0.88816		60	0.0370485	0.0525376	0.0567241	0.131135	0.163997	0.13124	0.0388278	0.0746204	0.0653059		60	3.70485	5.25376	5.67241	13.1135	16.3997	13.124	3.88278	7.46204	6.53059
		0.1 mM TNB solution in a 1 cm cuvette would have an optical density of 1.36
		Divide by 13.6 to convert into mM

## Sheet: Rates
	Slopes for individual Reps
		10mM (24hr Exposure)			10mM (4 Day Exposure)
	Mtb WT	0.1593	0.1726	0.1516	0.05968	0.05314	0.02826
	Mtb ΔVadK	0.575	0.5332	0.3597	0.2233	0.2183	0.1902
	Mtb VadK:Vadk	0.2768	0.2466	0.2146	0.0514	0.0568	0.05761
		Calculated the linear slope from the 1st 20 minutes of the reactions
		10mM (24hr Exposure)			10mM (4 Day Exposure)
	Mtb WT	637.2	690.4	606.4	238.72	212.56	113.04
	Mtb ΔVadK	2300	2132.8	1438.8	893.2	873.2	760.8
	Mtb VadK:Vadk	1107.2	986.4	858.4	205.6	227.2	230.44
		Standardised to 1mg - Used 0.25ug in reaction
		Adjustment Factor		4000
