# Supplementary material for: Mycobacterium tuberculosis VadK is required for the regulation of the methylcitrate cycle and virulence
Source: EMBO Rep. 2026 Jun 11;27(14):4100–23. doi: 10.1038/s44319-026-00818-0 (PMC13400623; doi:10.1038/s44319-026-00818-0)
Supplement: Supplementary file 5 — Source data Fig. 5 [file 44319_2026_818_MOESM5_ESM.zip › Fig5_BC.xlsx]

## Sheet: ROI - GlyceroI 
	R1	Mtb						Mtb Δvadk						Mtb Vadk:Vadk
		T=0	Avg	CFUml				T=0	Avg	CFUml				T=0	Avg	CFUml
	ND						ND						ND
	-1			0			-1			0			-1			0
	-2	Conf		0			-2	Conf		0			-2	Conf		0
	-3	3,1,2,1	1.75	87500	4.94201		-3	5,2,3,0	2.5	125000	5.09691		-3	Contam, 2	2	100000
	-4	0	0	0			-4	1,1,0,0	0.5	250000			-4	1,1,0,0	0.5	250000	5.39794
	-5	0		0			-5	0		0			-5			0
	-6						-6						-6
	-7						-7						-7
	R1	Mtb						Mtb Δvadk						Mtb Vadk:Vadk
		T=7	Avg	CFUml				T=7	Avg	CFUml				T=7	Avg	CFUml
	ND			NA			ND						ND
	-1			0			-1			0			-1			0
	-2	Conf		0			-2	Conf		0			-2	Conf		0
	-3	TNTC		0			-3	7,6,6,4	5.75	287500	5.45864		-3	TNTC		0
	-4	7,8,4,3	5.5	2750000	6.43933		-4	1,0,0,0	0.25	125000			-4	8,6,5,5	6	3000000	6.47712
	-5	2,1,1,1	1.25	6250000			-5	1,1,0,0	0.5	2500000			-5	0		0
	-6			0			-6			0			-6
	-7			0			-7						-7
	R1	Mtb						Mtb Δvadk						Mtb Vadk:Vadk
		T=14		CFUml				T=14	Avg	CFUml				T=14	Avg	CFUml
	ND			NA			ND						ND
	-1			0			-1	Conf		0			-1			0
	-2			0			-2	Cnf		0			-2			0
	-3	Conf		0			-3	21,17,18,17	18.25	912500	5.96023		-3	Conf		0
	-4	TNTC		0			-4	2,2,1,1		0			-4	20,10,14,10	13.5	6750000	6.8293
	-5	9,6,4,4	5.75	28750000	7.45864		-5			0			-5	3,3,0,1	1.75	8750000
	-6	3,1,1,1		0			-6			0			-6	0		0
	-7			0			-7						-7
	R2	Mtb						Mtb Δvadk						Mtb Vadk:Vadk
		T=0	Avg	CFUml			R3	T=0	Avg	CFUml				T=0	Avg	CFUml
	ND						ND						ND
	-1	Conf		0			-1	Conf		0			-1	Conf		0
	-2	21,14,17,14	16.5	82500	4.91645		-2	9,11,11,8	9.75	48750	4.68797		-2	15,9,9,Conf	11	55000
	-3	4,3,1,1	2.25	112500			-3	3,2,1,0	1.5	75000			-3	4,2,2,0	2	100000
	-4	1,1,0,0	0.5	250000			-4	1,1,0,0	0.5	250000			-4			0
	-5			0			-5			0			-5			0
	-6						-6						-6
	-7						-7						-7
		Mtb						Mtb Δvadk						Mtb Vadk:Vadk
		T=7	Avg	CFUml				T=7	Avg	CFUml				T=7	Avg	CFUml
	ND			NA			ND						ND
	-1			0			-1			0			-1			0
	-2	Conf		0			-2	TNTC		0			-2	Conf		0
	-3	16,13,11,13	13.25	662500	5.82119		-3	5,4,3,2	3.5	175000	5.24304		-3	11,19,10, Cont	13.3333	666667
	-4	2,2,2,1	1.75	875000			-4	1,1,0,0	0.5	250000			-4	2,1,0,0	0.75	375000
	-5	0		0			-5	0		0			-5	0		0
	-6			0			-6			0			-6
	-7			0			-7						-7
		Mtb						Mtb Δvadk						Mtb Vadk:Vadk
		T=14		CFUml				T=14	Avg	CFUml				T=14	Avg	CFUml
	ND			NA			ND						ND
	-1			0			-1	Conf		0			-1			0
	-2			0			-2	TNTC		0			-2			0
	-3	Conf		0			-3	15,14,11,8	12	600000	5.77815		-3	Conf		0
	-4	10,10,7,6	8.25	4125000	6.61542		-4	1,1,0,0	0.5	250000			-4	14,10,8,7	9.75	4875000
	-5	3,1,1,0	1.25	6250000			-5			0			-5	1,0,0,0	0.25	1250000
	-6	0		0			-6			0			-6	0		0
	-7			0			-7						-7
	R3	Mtb						Mtb Δvadk						Mtb Vadk:Vadk
		T=0	Avg	CFUml				T=0	Avg	CFUml				T=0	Avg	CFUml
	ND						ND						ND
	-1			0			-1			0			-1			0
	-2	Conf		0			-2	conf		0			-2	Conf		0
	-3	10,9,13,11	2.6875	134375	5.12832		-3	9,16,11,8	2.75	137500	5.1383		-3	10,10,9,8	9.25	462500	5.66511
	-4	1,1,0,0		0			-4	3,2,1,0		0			-4	2,2,1,0		0
	-5	0		0			-5	0		0			-5	1,1,0,0		0
	-6						-6						-6
	-7						-7						-7
		Mtb						Mtb Δvadk						Mtb Vadk:Vadk
		T=7	Avg	CFUml				T=7	Avg	CFUml				T=7	Avg	CFUml
	ND			NA			ND						ND
	-1			0			-1			0			-1			0
	-2	Conf		0			-2	Conf		0			-2	Conf		0
	-3	Conf		0			-3	Conf		0			-3	Conf		0
	-4	6,5,3,2	4	2000000	6.30103		-4	4,1,1,0	1	500000	5.69897		-4	4,4,1,0	2.25	1125000	6.05115
	-5	1,1,0,0		0			-5	0		0			-5	1,0,0,0	0.25	1250000
	-6			0			-6			0			-6
	-7			0			-7						-7
		Mtb						Mtb Δvadk						Mtb Vadk:Vadk
		T=14		CFUml				T=14	Avg	CFUml				T=14	Avg	CFUml
	ND			NA			ND						ND
	-1			0			-1			0			-1			0
	-2	Conf		0			-2	Conf		0			-2	Conf		0
	-3	Conf		0			-3	Conf		0			-3	Conf		0
	-4	17,17,18,19	17.75	8875000	6.94817		-4	4,3,3,2	3	1500000	6.17609		-4	15,12,6,6	9.75	4875000	6.68797
	-5	3,2,2,1	2	10000000			-5	0		0			-5	2,2,1,0	1.25	6250000
	-6			0			-6			0			-6			0
	-7			0			-7						-7

## Sheet: ROI - PYR
		Mtb						Mtb Δvadk						Mtb Vadk:Vadk
		T=0	Avg	CFUml				T=0	Avg	CFUml				T=0	Avg	CFUml
	ND						ND						ND
	-1			0			-1			0			-1			0
	-2	Conf		0			-2	Conf		0			-2	Conf		0
	-3	3,1,2,1	0.4375	21875	4.33995		-3	5,2,3,0	0.625	31250	4.49485		-3	2,2,2,2	2	100000	5
	-4	0	0	0			-4	1,1,0,0	0.5	250000			-4	1,1,0,0	0.5	250000	5.39794
	-5	0		0			-5	0		0			-5			0
	-6						-6						-6
	-7						-7						-7
		Mtb						Mtb Δvadk						Mtb Vadk:Vadk
		T=7	Avg	CFUml				T=7	Avg	CFUml				T=7	Avg	CFUml
	ND			NA			ND						ND
	-1			0			-1			0			-1			0
	-2	Conf		0			-2	Conf		0			-2	Conf		0
	-3	TNTC		0			-3	19,14,14,10	14.25	712500	5.85278		-3	TNTC		0
	-4	19,16,15,13	15.75	7875000	6.89625		-4	2,1,0,0	0.75	375000			-4	12,11,10,12	11.25	5625000	6.75012
	-5	5,1,0,0	1.5	7500000			-5	0		0			-5	2,0,1,0	0.75	3750000	6.57403
	-6			0			-6			0			-6			0
	-7			0			-7						-7
		Mtb						Mtb Δvadk						Mtb Vadk:Vadk
		T=14		CFUml				T=14	Avg	CFUml				T=14	Avg	CFUml
	ND			NA			ND						ND
	-1			0			-1			0			-1			0
	-2			0			-2	contam		0			-2			0
	-3	Contam		0			-3	20,25,16, cotnam	20.3333	1.01667e+06	6.00718		-3	Conf		0
	-4	63	63	31500000	7.49831		-4	4,5,3,2	3.5	1750000			-4	TNTC		0
	-5	Contam		0			-5	1,0,conta		0			-5	13,8,5,3	9.66667	4.83333e+07	7.68425
	-6	contam		0			-6			0			-6	2,1,1,0		0
	-7			0			-7						-7
R2		Mtb						Mtb Δvadk						Mtb Vadk:Vadk
		T=0	Avg	CFUml				T=0	Avg	CFUml				T=0	Avg	CFUml
	ND						ND						ND
	-1			0			-1			0			-1			0
	-2	Conf		0			-2	conf		0			-2	Conf		0
	-3	10,9,13,11	2.6875	134375	5.12832		-3	9,16,11,8	2.75	137500	5.1383		-3	10,10,9,8	2.3125	115625	5.06305
	-4	1,1,0,0		0			-4	3,2,1,0		0			-4	2,2,1,0		0
	-5	0		0			-5	0		0			-5	1,1,0,0		0
	-6						-6						-6
	-7						-7						-7
		Mtb						Mtb Δvadk						Mtb Vadk:Vadk
		T=7	Avg	CFUml				T=7	Avg	CFUml				T=7	Avg	CFUml
	ND			NA			ND						ND
	-1			0			-1			0			-1			0
	-2	Conf		0			-2	Conf		0			-2	Conf		0
	-3	Conf		0			-3	Conf		0			-3	Conf		0
	-4	16,6,2,1	6.25	3125000	6.49485		-4	5,4,0,4	3.5	1750000	6.24304		-4	3,1,2,2	2.25	1125000	6.05115
	-5	1,1,0,0		0			-5	1,0,0,0		0			-5	1,0,0,0		0
	-6			0			-6			0			-6			0
	-7			0			-7						-7
		Mtb						Mtb Δvadk						Mtb Vadk:Vadk
		T=14		CFUml				T=14	Avg	CFUml				T=14	Avg	CFUml
	ND			NA			ND						ND
	-1			0			-1			0			-1			0
	-2	Conf		0			-2	Conf		0			-2	Conf		0
	-3	Conf		0			-3	Conf		0			-3	Conf		0
	-4	24,23,19,18	21	10500000	7.02119		-4	6,4,3,1	0.875	437500	5.64098		-4	22,29,12,21	21	10500000	7.02119
	-5	4,3,3,2		0			-5	1,0,0,0		0	#NUM!		-5	5,0,0,1		0
	-6			0			-6			0	#NUM!		-6			0
	-7			0			-7				#NUM!		-7
	R3	Mtb						Mtb Δvadk						Mtb Vadk:Vadk
		T=0	Avg	CFUml				T=0	Avg	CFUml				T=0	Avg	CFUml
	ND						ND						ND
	-1	Conf		0			-1	Conf		0			-1	Conf		0
	-2	21,14,17,14	16.5	82500	4.91645		-2	9,11,11,8	9.75	48750	4.68797		-2	15,9,9,9	11	55000	4.74036
	-3	4,3,1,1	2.25	112500			-3	3,2,1,0	1.5	75000			-3	4,2,2,0	2	100000	5
	-4	1,1,0,0	0.5	250000			-4	1,1,0,0	0.5	250000			-4			0
	-5			0			-5			0			-5			0
	-6			0			-6			0			-6			0
	-7						-7						-7
		Mtb						Mtb Δvadk						Mtb Vadk:Vadk
		T=7	Avg	CFUml				T=7	Avg	CFUml				T=7	Avg	CFUml
	ND			NA			ND						ND
	-1			0			-1			0			-1			0
	-2	Conf		0			-2	Conf		0			-2	Conf		0
	-3	17,17,16,14	16	800000	5.90309		-3	4,3,3,7	4.25	212500	5.32736		-3	17,15,14,12	14.5	725000	5.86034
	-4	3,2,1,0	1.5	750000			-4	1,0,0,0	0.25	125000			-4	4,2,2,0	2	1000000	6
	-5			0			-5	0		0			-5	0	0	0
	-6			0			-6			0			-6			0
	-7			0			-7						-7
		Mtb						Mtb Δvadk						Mtb Vadk:Vadk
		T=14		CFUml				T=14	Avg	CFUml				T=14	Avg	CFUml
	ND			NA			ND						ND
	-1	Conf		0			-1	Conf		0			-1	Conf		0
	-2	Conf		0			-2	TNTC		0			-2	Conf		0
	-3	TNTC		0			-3	15,11,6,9	10.25	512500	5.70969		-3	TNTC		0
	-4	14,11,9,7	10.25	5125000	6.70969		-4	2,1,1,1	1.25	625000			-4	17,9,10,7	10.75	5375000	6.73038
	-5			0			-5			0			-5			0
	-6			0			-6			0			-6			0
	-7			0			-7						-7

## Sheet: ROI - GlyceroI  + B12
R1	Mtb Δvadk						R2	Mtb Δvadk					R3	Mtb Δvadk
	T=0	Avg	CFUml					T=0	Avg	CFUml				T=0	Avg	CFUml
ND							ND						ND
-1			0				-1			0			-1			0
-2	Conf		0				-2	conf		0			-2	Conf		0
-3	5,2,3,0	2.5	125000	5.09691			-3	9,16,11,8	11	550000	5.74036		-3	13,9,9,8	9.75	487500	5.68797
-4	1,1,0,0	0.5	250000				-4	3,2,1,0		0			-4	1,1,1,0	0.75	375000
-5	0		0				-5	0		0			-5	0		0
-6							-6						-6
-7							-7						-7
	Mtb Δvadk							Mtb Δvadk						Mtb Δvadk
	T=7	Avg	CFUml					T=7	Avg	CFUml				T=7	Avg	CFUml
ND							ND						ND
-1			0				-1			0			-1			0
-2	Conf		0				-2	Conf		0			-2	Conf		0
-3	8,10,12,11	10.25	512500	5.70969			-3	Conf		0			-3	Conf		0
-4	2,2,1,0	1.25	625000				-4	1,1,2,0	1	500000	5.69897		-4	6,3,1,0	2.5	1250000	6.09691
-5	0		0				-5	0		0			-5	1,0,0,0	0.25	1250000	6.09691
-6			0				-6			0			-6			0
-7							-7						-7
	Mtb Δvadk							Mtb Δvadk						Mtb Δvadk
	T=14	Avg	CFUml					T=14	Avg	CFUml				T=14	Avg	CFUml
ND							ND						ND
-1	Conf		0				-1			0			-1			0
-2	Conf		0				-2	Conf		0			-2	Conf		0
-3	TNTC		0				-3	20,19,14,18	17.75	887500			-3	Contaminated		0
-4	13,10,6,6	8.75	4375000				-4	3,3,2,1	2.25	1125000	6.05115		-4	6,5,3,3,	4.25	2125000	6.32736
-5			0				-5	1,1,1,0	0.75	3750000			-5	1,0,0,0	0.25	1250000
-6			0				-6			0			-6			0
-7							-7						-7

## Sheet: ROI-PYR+B12
	Mtb Δvadk						Mtb Δvadk
	T=0	Avg	CFUml				T=0	Avg	CFUml
ND						ND
-1			0			-1			0
-2	conf		0			-2	Conf		0
-3	9,16,11,8	11	550000	5.74036		-3	13,9,9,8	9.75	487500	5.68797
-4	3,2,1,0		0			-4	1,1,1,0	0.75	375000
-5	0		0			-5	0		0
-6						-6
-7						-7
	Mtb Δvadk						Mtb Δvadk
	T=7	Avg	CFUml				T=7	Avg	CFUml
ND						ND
-1			0			-1			0
-2	Conf		0			-2	Conf		0
-3	Conf		0			-3	Conf		0
-4	2,1,1,0	1	500000	5.69897		-4	6,3,6,6	1.3125	656250	5.81707
-5	1,0,0,0		0			-5	1,0,0,0	0.25	1250000	6.09691
-6			0			-6			0
-7						-7
	Mtb Δvadk						Mtb Δvadk
	T=14	Avg	CFUml				T=14	Avg	CFUml
ND						ND
-1			0			-1			0
-2	Conf		0			-2	Conf		0
-3	24,27,23,21		0			-3	Contaminated		0
-4	5,4,4,4	4.25	2125000	6.32736		-4	6,5,3,3,	4.25	2125000	6.32736
-5	2,1,0,6		0			-5	1,0,0,0	0.25	1250000	6.09691
-6			0			-6			0	#NUM!
-7						-7
